# Supplementary material for: Comprehensive Identification and Characterization of HML-9 Group in Chimpanzee Genome
Source: Viruses. 2024 May 31;16(6):892. doi: 10.3390/v16060892 (PMC11209481; doi:10.3390/v16060892)
Supplement: Supplementary file 1 [file viruses-16-00892-s001.zip › Supplementary dataset S1_HML-9 proviruses.fas]

>chr16_19355716_19364289
atgttagggaaaccagccccacaccacccagtgggtaccctgagtctggtggagacaaaggagttagaaagagacagaataagcatttaaaaggcgggtccaggggaccagaatgtcggaggcttgctcacggcccagagctcttgagctctgccaaatttactggtttacaagctctttgttcttagggcagatgggagggggaggaagggatgaggaaaaggattaatcagtgaaggagaactcgtgagtcattcaataagatgtgtagcagtggcggtttctgtgaatttccttgagcaaaggcgtgtgtctaaactacttaagatctttagcttatcaggactgaaatgggtgggagcaggtttaaggaggagccaagatgtttgattatactccactgcttcaagggagtgttgtctccctgagcaacctgtggaatgctgctgagtggttatgctcttggggcataaagacatgaaagcaataaggagacttttctccccagaggctgcccatggcttcccatgggtgtctcacacaggggagaccaactcaactggcaccccagaaacactttcccacatgttccccttttttgcctctattgatttttttttattaataactgccattgctatcatggctcattcatggtgtctggtttctctcccaaggcaccatctgcatctgtagactaaaaacaagcaacataaacagacacaaaccaaaataaaatttgcaattgttgatccacctatggtttcaatccactttaaaggattggtattagaaaggccatcagaggctccagcaagaatatcagctccaggcaatagggtgagatgagcctgagatgcctcaaaaacttgttttttcagtttagcaatatctaatgttaaattatcttcttttccttgtaggtgacatctaatcgtctctcactggtgttcaatggcattataagagctaggagtaaaacaaaaatcggaagtattccagtcacattgtttttgaattctatgctccaagctcataatccaatctcccatccaaattactgtttgacagagatcattaatttgatttgccaattttagacctatttggctttgggaattccaaagcttagaagaatttttctgccaactatccacaaagcccactgtttgaatagaagagtgcaaagcaacaccagcagcagcagcagtagctgtgacagctataaggcccatgatcacagctattaaagtaaatatgaatctctttgatctattaagtattccttttagtacttctgtgatattatgtatggagggagaggcctcccaaggtctattgagggaaacagttattcaaactccttgggccctaaccagtaaaatgctattatctttattaaaggtagaattaatgcaggtaaaaagatgacagttgaggcatgatatggtttgagagtcagttaggatattaatttttcccactgccaacataaaaggaggtttaacaaaactctgcaatgggaatgtctgattagaggtcatggctacaacaaatcaaagttttttttactaagggtctttgttttatattctcctttccaaatccaaattggggtttgagccatcattaatttccacaattctagatgttctggacttataattggatcaatcatttttgggcttgaaagagccataccgttctcctcccacttaataggttaatttgttttaattcttctatataattttggtgcattatctgggtagttgtttgcaaaaggagtctctctaccatcttcgcactgtccattacaatttactgcaaagcgccccataggggcccaatcaatgatgattccataggaattactttgcagtacagcagtgctgtttgcaatacaatcttcccagtttagcacctctagctttccagaccatttagtggccttcctagggcagggcttcttattaggtttatatttattaatctggcgatgtgtcataacatagccgtgctcaaggtatttaatagtgtccaaagattgaaatgttcttccactgattgcatgaataggggcttttgatccattatttgcagggacacaagtcatccaactttgtttatcataatttaaacatcctgctgccggccccaggcagatggaaggaaagtgataaccaatggaagcattcattaacattccttcctcctctggatgagtagggcctcggttatctattggtccaggcatccagatactatcattaacatggggtctaaccatgtaacaggcctaatcagtggtgggaatggaatgtaggcccagtaagtgtaattttgatctgcctcagctatggggagactcactgcagggagattaccaccatcatagctaccattagattactggtggtcagcagcttgttcagagacctcaggttctcttctgcaatgtgagctagtctcttcacctgcccccaggtcagtggagttgacttggcgagttttactggtttccatctgctcaacagagatgttcatctgagccatctgatgaactgggggtgcagggatgttccgaggtcttttcctcttccttggattctggctcatggcacagcttaagatgtcttgtgggcacccagacaggaagctgattctcttctggtgagatacaagaaaacccttgactccatgtaatgattttgcccttttcccaggttttggttctgatgtctttctaccacacatgttttccttcataagcatttattttttgccttgtcaaatgctgctctgctgccattgtaacctgatctctagacaaattaagaaaatgtaaagtgataagagccaattgtagctgcatataaggagtagcgtattctctggtttccccctctgtcttttgtttttgtaattgagattttaaggttcgattagcctgttcaacaatggcttgaccttgagaattatagggtattccagtactgtgctcaatgttccactgttgaaggaatgcctgtaaagatttactacagtagcctgggccattgtttgttttaatcttttgtgggatgcccatggcagcgaaacagggaagtaatatcttaatatgagcagccgcctcgcctgtttggcaaattgcccatacaaaatgagaaaatgtatctatagtaacatggacgtatgaaagtttccctaacaaaggtacatgggttaggtccttttgcaacaacatattgggggttaatccctgtgggttaacaccagtcctttcacgtggcagttgtactacctggcactgagggcaatgttgcacaatgccctttgcctgtctccaagtaatttgttatttttgtttaagtcctgctgcattaacgtgttagggagtgaaaatcttgtacattagtaagcacagtggaaattaataaatcagcttgatcattagcccttacaaggggcccaggaagattagtgtgtgctcaaatgtgtgtaatatagaaaggaaaacggtgatcatgcactgccttttgtaaagaagaaaacagctgatagagttgttcatccaccagatatttaatgagtgcagtttctatgtgttgagtggcttgaacaacataagctgaatcaaagacaatatttacaggttgcttaaagttttcgaacacacctataactgcctgtaattcagccttctgtgccgattgaaagtcagtttgaataattctgttttaggtcctacgtaagctgcttttccattactagagccatctgtaaacacagtcactgctccttccaatggagcactacaggtaatttttggaaggacccatgttagctttaaaaactgaaaaattttgttttttggataatgattgtcaagaactccaatgaagccagctaaatttatttgccaattgaccgaattaacaaaggcttgccaaatctgatttttattcattggaattataatcttatctggatctgagccacaaagtttaacaactctaaggcaagcttgctcagtcaagattgccatctgatccaagtatactgtgagtgttctaacagtattgtgaggcagaaaagaccattcaactaagtcctccctctgagctataacccctgtaggagaatggagagtagggaacacaatgaactgtaatggtaaacttgactttattctattaacctgggcctgttgtattttttcttcaattatttgtaattctttgtcagcctcaggagtcagttatcatttactattgagagcagggtctcctcttaaaatagagaacagattagacataacataggtagggattcccaaagtaggtcaaattcaactgatatcccctaataatttttgaaaatcatttagttttcagagagtcttttcgaatttgaaccttttggggtttaattgccctttcctgaacctgcatttccaaatattggaaaggagtggccgtttgaattttatctggtgctatgagcaatccagcattggctagcacctcctgtaaatatgaataacactggataagttggtctcgattttcagccgcacacaatatgtcatccatataatgaatgacatatgaatcgggaaactgatctctcacaggttgaacatccttccccgcaaaagtttgacaaatagtaggactattcaacataccctgcagcaagactttccaatgagatctggctgctggttccttgttgttcatagcaggaatagtaaaagcaaatttctcaaaattggactctgctagaggaatattaaaaaagcaatccttcaaatctataattattaatggccagtctctaggaatcatggtgggtgatggaagccctggctgcagggcccccatcagctggatgactgcattgaccgctcgtaagtcggttagcatgaaccatctgctggatattttctttattacaaacactagcgaattccatggaggaaatgtgggctcaatgtttcctttgtttaattgctctttgactaattcctgtaaggcccccaatttttcctgagaaagtggcccctgctcaacccaaacaggattttgggtcttccattttaagggaatagaacttggagactcaacagtgaccagccctaaaaatggtaacctaatccttttcagtcattttttacagtaacctgtatgggttcaataatgccagccccctgtcttcctaggccttttctgggaacatagcccatgtttgacattattttttgactagcttgactgaactggggagaagggattgaaatttctgtgccccattgctgaagcagatctctcccccataagttatcaagaatgggcataattagaggttgtagtgtgccttcctgttcttctggaccaagacatggtaagataaaagtactttggaaaacttctgaagcaattctgaccccaacaagacctactggggccttttgtttgggccagttttttggccattgataaagagctatgatcgacacgtctgcttctgtgtccaccagaccctcaaattgttttccttgaatagtaaccatacaaataggtctattgtcagagacttgatgtacccaataggtagcattgcctgctgaatttgtgttccaaatcctcctgttcttttttctgagctttctcctaacttaacatatggtaaaagcaacagttgagctattctgtcaccttgattagcactccagggaacagtggaggagataacaatttgaatttctccctggcaatcagagtccactactccagtatgtacttgaattccctttaagtttaagctggaccttcccagtataagtcccaccatgccatttcataatgggccataaactcccattgggaccttcctaggaggctccccaggaaggagggatatggctttagtacagcataaatctactgccccacttttagctgtggagggggacaattgctgtacattcatacagggatagactgggctgaggacactccgtttggagttggggacatcccatcctgaattgggaatgccccattttgaatcggggcccagggctggcccttctgtccgtttcctggcaagttctgtctgtctgctgtcatcaaactttgaatgacattgattagcacagtcttttccttttttacttctaggaaaggtacttggttccctgctttttcctcctgagttttgccttttttggctctttgtacactctctttttgtatgtcctatctgtccacaattatagcaagatccagggcacgctcatatgttttttgttacccttagtccagccattccttgagcaaggaggctggccttatataagtgccccccaatgccatcacaggctttaatgtatactcttaaagttttttcctcatttagatctgcctttcccttaataggtctaattgctgcctgacattctgtattaacattttcataagcaagtagctgaacgatcactttcctggcatgagaatacaaaatagccttttgagctacatcttgcaaatgaatgataaaatctggataaggctcccttcgaccctgtcaaactgagttaaaagaaggataagtagtaccagggtagtgaattttttcccaggctcttaggcatatagttctgagctgatcaacagcctcatcgcccattaccatctgttgatttacagtaccccatgcctgtccaattccaagcaattgatcagatgtgatattaatgaaagtttgggcttgagcatttctgcatgcctgatttattgcttcatccatccaccaggttttaaattggagaaattgagagggggcagggtggatcaggctaatgtctcccaatccataggtattaaatgctggttataagccacagattgtaacaaggaatgaacataaggagaatttggcccatattgtccaactgcttgctttaagtcttttaatattttaaaaggaaatggctcccagcatgcttgagcatgttctccaggctcctcagctggcgaaataattaccagaaactgccaagcatccaaatcccccatttctcatgcctggcgaatggatgcctggattgtccctgcgccataatatgtatttgggccggttcacagcattcctctaccataattaacaggtggaccaacctggatcattccctcactgtaactggctgttgggcaagactgaagcttccctttgccgtagttaatggtggggcgtgcaacaatgggagtggcaagctgcgtctcaggctctcgttacaaaaattcataaggctgaggcaggggtggccgttccggaccttcccctaaaggcgcagtaggtggcactgtttctgcagtaggtggaactgtttctttcataagtttttggaggttagcccatgtagcttcctgtttctcccccttttttaaactagactgtgatggttcactttgctgatcatcagactcatgattattaaacttttgtatgtcatcctgaaactcctcctcctcagtgtagaagggctccagtgctgttttaattgctggccacacagaccaagtggagaagggaatatcataaccctcttgttttgctccttttaagtctgatccgaccttgtcccaatcttttacattcatggttccatatcctgggaacaaaggagaatacttttctatgagatggaacaaagatgtgagattttgggtactcacaattacccccccgtggcacaacaactgctgtaccaggcttaagtaatttgcaaacttactttcagcctgacccatattttcctgaggttaccctggaattctctgagcaccctacttacccatagagcctgaagtgaaaatgtactcaggcaacctttgtcagtcatcctccactttccacgctctggcatttcttcactggattatttgtagagattatggggagccccatgttgggcgccagatgttggggaaaccagccccacaccacccagtgggtaccccaagtccgacagacacaaaggatttagaaagagacagaataagcatttaaaaggtgggttcaggggaccagagcatcagaggcttgctcagggcccagagctcttgggcttcacccaatttattggcttacaagctctttgttcttagggcagatgggagggggaggaagggatgaggaacaggattaatcagtgaaggagaactcgtgagtcattcgataagatgtgtagcaatggtggtttctgtgaatttccttgagcaaagatgtgtgtctaaactacttaagatctttaacttatcaggactgaaacaggtggaagtgggtttcaggagaagccaagatgtttgattatactccattgcttcaagggagtgtaatctccctgagcaacctgtggaatgctgctgagcagttatgctctcggggcataaaaacatgaaggcaataaggagacttttctccttagaggctgcccatggcttcccatgggtgtctcacacaggggagaccaactcaactggcaacccagaaactctctttcccaca------------------
>chr2A_82212507_82221098
ctgtgggaaagagagtttctggggtgccagttgagttggtctcccctgtgtgagacacccatgggaagccatgggcagcctctgaggagaaaagtctcctgattgccttcatgtctttatgccccaagagcataaccgctcagtggcattccacaggttgctcagggagataacactcccttgaagcagtggagtataaccaaacatcttggctcctcctgatacccgctcccacccgttttagtcctgataagttaaagatcttaagtagtttagacacacacctttgctcaaggaaattcacagaaatcgccactgttatatacatcttatcgaatgactcacaagttctccttcactgattaatccttttcctcatcccttcctccccctcccatctgccctaagagcaaagatcttgtaaaccaataaattgggtggagcccgagagctctgggctgtgagcaagcctccgatgctccggtcccctggacccgccttttaaacgcttattctgtctaactcctttgtctccgccagactcagggtacccactgggtggtgtggggctggtttgcccaacaCctggtgcccaatgtggggccccccataatctctacaaatagcacagtgaagaaacaccagagcatggacagtgcaggacgactgacgaaggacgcccgagtacgtttttacttcaggctccacaggtaagtagggcacttggagaattccagggtaacctcgtggaaaatatgggtcaggctgaaagtaagtttgctaattacttaagcttggcatggtagttcttgtgccgcggggggcgaggggtaattgtgagtacccaaaatctcacatctttgttctgtcttgtagaaaagtattcttggttcccagaatatggaaccatgaatgtaaaagattgggacaaggtcggatcagacttaaaacgagcacaacaagagggccacaatattcccttttctgcttggtctgtgtggtcggcaattaaaacagcactggagcccttccacactgaggaggaggaggaggagtttcaggatgatatagaaagtttaataaccaagagtctgataatcagcaaagtgaaccatcacagtctaatttaaaaaagggagagaaacaggaaactatatatgctgacctccaaaaacttatgaaagaaacagttccacctactgcagaaacagtgccacctactgcgtctttaggggaaggtccgtagcggccacccccacttcagcgttatgaatttttggaatgggagcctgagacacggcttgctctcccattgttgcatgtcatgccattaactatggcaaagcaaaccttcaggcttgcccaacagccaattacggtgagagaatgatccaggcttgtccacctgttaattatggtagaggaatgctgtgagccagcccaaatacaaattatggtgcaggggcaatccaggcatccatttgccaggcacaagaaatgggggatttggatgcttggcagtttctggtaattatttcaccagctgaggagcccggaggacatgctcaagcatgctgggagacatttccttttaaaatattaaaagacttgaagcaagaaattggacaatatgggccaaattctccttatgttcattccttgttacaatctgtggcttataaccagcgtttaatacctatggattgagagtcattagcctgatccatcctgtccccctctcagtttctccaatttaaaacctggtggacagatgaagcaacaaatcaggcatgcagaaatgctcaaacccaacctctgttaatatcacaactgatcaattgcttggaatcggacagacatggggtactctaaatcaacagatggtaatgggtgatgaggttgttgatcagctcagaactatatgcctaagagcctgggaaaaaaatcatgaccctgatactacttaaccttcttttaactcagttcatcagggtccaagggagacttatccagattttatcacccatttgcaagatgcggctcaaaaggctatttcggattctcatgccaggaaagtgattgtttagctgcttgtttatgaaaatgctaatacagaatgtcaggcagtaattacacctattaagggaaaggcagatctaaatgaggaaaaaactttaagtgaatacattaaagcctgcgatggcattgtgggacacttatataaggccagcctccttgctcaggcaatggcaggactaagggtaaaaaaaaaaacacaggagtgttccctggatcttgctataattgtggacagataggacatacaaaaagagagtgtacagagagccaaaaaaggcaaaactcaggaagaaaaagcagggaaccaggtacctgtcctagatgtaaaaaaggaaaacactgggctaatcaatgtcattcaaagtttgataaccatggacagcccttgctgggaaacagagagaggggccagccctgggccctgattcaatactgggcattcccaattcaggacgggatgtccccaactccaaacggagtgttcccagcccagagtatccctgtacaaatgtacagcagttgtccccctccatagctaaaagggtggcagtagacttatgctgtacagaagccttattcctccttcctggtgagcctcctaggaaggtcccagtgggagtttacggcccattgccaaatggcatggtgggacttatactgggaagggccagcttaaacttaaagggaattcaagtacatattggagtagtggactctgattgccagggagaaattcaaattgttatctcctccactcttccctggagtgctaatccgggtgacagaatagcttaactgttgcttttactatatgttaagttaggagaaagctcagaaaaaagaacaggaggatttggaagcacaaattcagcaggcaaggttgcctattggataaatcaagtctctgacaatagacctatttgtatggtcacttttcaaggaaaacaatttgagggtctggtcaacacaggagcagaggtgtcaatcatagctctttatcaatggctaaaaaactggcccaaacaaaaggccccagtgggtcttgctggggtcggaactgctgcagaagttttccaaaatacttttatcttagcatgtcttggtccagaagaacaggaaggcacaatacaacttctaattatgcccattttcatcaacttataggggagagatctgcttctgcaatggggcacagaaatttcaatcccttctccccagtttggtcaagctagtcaaaaaataatgtcaaacatgggctatgttcccagaaaaggcctaggaaaacaggagatgggcatcattgaacctatacaggttactgtaaaaaaaatgactgaaaaggattaggttatcatatttacggatggttactgttgagcctccaagtcctattcccttaaaatggaagacccaaaattctgtttgggtcaatcagtggccgctttctcaggaaaaactgggggccttacaggaattagtcaaagagcaattaaacaaaggaaacagtgagcccacattttctccatggaatttgccagtatttgtaataaataaaaaatcaggcagatagcgcatgctaaccgacttacgagtggtgaatgcagtcatccaaccaatgggggtcctgaagccccaggttccatcccccacgattcctagagactggccataaataattatagattttaaggattccttttttaatattcctctagcagagtctgattttgagaaatttgcttttactattcttgctatgaacaacaaggaaccagcagtcagatatcattggaaagtcctgcctcagggtatgttgagtatttctacaatttgtcaaacttttgtggggaagactattcaacctgagagagatcagtttcccgattcgtatatcatccattatatggatgacatattgtgtgcagccaaaaatcgagaccgacttagccagtgttattcatatttacaggaggtggtagccaacgctggattgctcacagcaccagataaaatgcaaacagccactcctttccaatatttggaaatgcaggttcaggaaagggcaattaaaccccaaaaggttcaaattcaaaaagactctctgaaaactttaaattattttcaaaaattattaggggatataaattggattcgacctactttgggaatccctacctatgctatgtcgaatctgttctctattttaagaggagaccctgctctcaatagtaaacaagaactgactcctgaggctgccaaagaattacaaatgattgaacaaaaacataacaggcaaaggttaatagaatagactccagtttaccattacagttcattgtgttccctactctccattctcctacaggggttatagttcagcatgaggacttagttgaatggtcttttctgcctcacaatactgttagaacactcacagtatacttggatcagatggcaatcttgattgggcaagctcgccttagagttgttaaactttgtggctcagatccaggtaagattatactaatgaataaaaatcagattcagcaagcctttgttagttcagtcaattggcaaataaatttagttgtcttcactggagtttttgacaatcattatccaaaaaacaaaatttttcagtttttaaagctaactacatgggttcttccaaaaattacccatagtgctccattggaagaagcagtgactgtgtttacagatgtctctagcaatagaaaagcagcttatgtaggacctaaaaacagaattattcaaactgacttttgatcagcacagagggctgaattacaggcagttatagctgtgttagaagactttaagcaacctgtagatattgtccctgattcagcttatgttgttcaagccactcaatacacagaaactgtactcattaaatatcttgtggatgaacaactctatcagctgttttcttctttacaaaaggtagtgtgtgatcactgttttcctttctatattacgcacatttgagcacgtactaatcttcctgggccccttgtaagggctaacgatcaagctgatttactagtttccactgtgcttactaatgcccaagattttcactccctaacacatgttaatgcagcaggacttaacaaaaatattagattacttggagacaggcaaagacattgtgcaacattgccctcagtgccaggtactacaactgccacatgaaggggctggtgttaacccacggggattaaccccgaatatgctgtggaaaatggatataacccatgtaccttcatttggggaactttcatacatccatgttactatagataccttttctcatcttgtattggcaacttgccaaacaggagaagtagctgctcatattaaaagacatttactttcctgttttgcagccatgggcatcctacaaaagattaaaacagacaatggcccaggctactgtagtaaatctttacaagcgttccttcaacaatggcacattgagcacagtactggaataccctataattctcaaggccaagccattgttgaacaggctaatcaaaccttaaattctcaatgacaaaaacaaaacacggagtggggaaacagagaatactctactccccatatgcagctacaattggctcacataactttaaatttttttaatttgtctagagatcaggttacaacggaagcagagcagcatttgacagggcaaagaataaatcctcatgaaggaaaacatgtgtggtggaaggatgtcagaaccaaaacctgggaaaaggcaaaatcattacatgtggtcaacggtttgcttgtatctcaccagaaggtaatcagcttcctgtctgggtacccacaagacatcttaagctgtgccatgagccagaatccaaggaagaggaaaagacctcagaacgtccctgcacccccagtttgtcagatggctcagatgaacatctctgtcgagccgatggaaacggtaaaactccccatgcaactccactgacctgggggcaaatgaaaagactagctcacattgcaaaagacaacctgaggtctcagaacaagctgctgaccaccagtaatctaatggtagctatgatggcagtaacctccctggcggtgagtctccccatagctgaggcagatcaaaattacccttattgggcctacactccattcccaccactgatgaggcctgttacatggttagaccccctggtggaggtttatgttaatgatagtgtctggatgcctggaccaagagataactgaggtcctacgcatccagaggaggaaggaatgttaacgaatgtttccattggttatcgctttcctcccatctgcctagggccagatgcaggatgtctaaattgtgataaacaaagttggatggtttatgtccctatacataatggatcaaaagcctctattcgtgcaatcagtggaagaacatttcaatctttggacactattaaataccgtgagcacagctatgttatgacacatcgccagattaataaatttaaatctaataagaagccctgccctaggcaggccattaaatgatctggaaagctagaggtgctaacctgggaagattgtattgcaaacagtgctgctgtactgcaaaataaatcctatggaatcatcattgattgggcccctaggggacgctttgcagtaaattgtagtggacagcgcaaagattgtagagagactcctattgcaaacgactacccagataatgcaccaaaattatatagaagaattgaaacaaattatcctgttaagtgggaggagaacaatatggctcctccaagcccaaaaatgattgatccaattataaatccagaacatccagaattgtgaaaattaatgatggctcaaaccccaatttggatttggaaagaagaatataaaacagagacccatagtaaaaaacttcgatttgttgtagccataacctctaattggatggccccattgcagagttgtgctaagcctccttttatgctggcagtgggaaaaattagtatcctatctgactctcaaaccatatcatgcctcaactgtcatctttttacctacattaattctacctttaataaaaataatagcattttactggttagggcccaagaaggagtttggatacctgtttctgtcaataggcattgggagccctctccctctatacatgttatcactgaagtactaaaaggaatacttaatagatcaaagagattcatatttactttaatagctgtgatcatgggccttatagctgtcacagctactgctgctgctaccgttgctgctttgcactcgtctattcaaactgcaggctttgtagatagttggcagaaaaattcttctaacctttggaattccaaaagccaaatagatgaaaaattggcaaatcaaattaataatctctgtcaaacagtaatttggatgggagatcggattatgaacttggagcatagaattcaaacgcaatgtgattggaatacttctgatttttgtattactcctagctcttataatgccactgaacaccattgggagattattagacttcacctacaaggaaaagaagataatttaacagtagatattgctaaaccgaaaaaacgaggttttgaggcatctcaggctcatctcaccctgctgcctggagctgatattcttgctggagccactgatggcctttctaataccaatcctttaaagtgggtaaaaaccataggtggatcaacaattgcaaattttattttggtttgtgtctgtttatgctgtttgtttttagtctacagatgcggatggcaccttgggaaagaagccagacaccgtgaatgggccatgatagcaatggcggttaataataataataataaattaataaagacaaaaagggggacatgtgggaaagagaatttctggggtgccagttgagttggtctcccctgtgtgagacacccatgggaagccatgggcggcctctgaaaagtctcctgattgccttcatgtctttatgtcccgagagcataaccgctcagcagcattccacaggttgctcagggagataacactcccttgaagcagtagagtataatcaaacatcttagctcctcctgatacccgctcccacccgttttagtcctgataagttaaagatcttaagtagtttagacacacacttttgctcaaggaaattcacaggaatcgccactgttatacatcttatcgaatgactcaggagttctccttcactgattaatccttttcctcatcccttcctccccctcccatctgcccaaagaacaaagattttgtaaaccaataaattgggcagagcccaagagctctgggctgtgagcaagccttcaacactccagtcccctggatccaccttttaaatgtttattctgtctctttctaactcctttgtctccaccagactcagggtacccactgggtggagtggggctggtttccccaaca
>chr8_43516710_43525262
ctTttggggaaaccatccccacaccacttggtgggtaccccaagtccagcagagacaaaggaattagaaagagacagagtaagtgtttaaaaggtagatccaggggaccggagctccagaggcttgctcatggcccagagctcttcggctgtgcctaatgtattggtttacaagctctttgttcttaggacagatgggaggggaggaagggatgaggaaaaggattaatcagtgaaggagaactcgtgagtcattcagcaatatgtacagcagtggccgtttctgtgaatttctttgagcaaaggcgtgtgtctaaactacttaagatctgtaacttactggcactgaaaagggtgagagtgggtttcaggaggagccaagatatttgtttatactccactgcttcaagggagtgttatctccctgagcaacctgtggaatgtcactgagcgattatgcttttggggcataaagacatgagggcaataaggagacttttctgttcagaggccacccatggctccccatgggtgtctcacagaggggagaccaactcatctggcaacccataaactctctttcccacatgtccactctttttttctgtattaactttttttgttaataaccgccattgctatcatggcttgttcacagtgtctggcttctcacaaaggagccgtcagcatctgtagactaaaaacaaacagcataaacagacacaaaacaaaatacagtttgcaattgctgatccaccttggttttaatccactttaaaggattggtattagaaaggtcatcagtgactcctgcaagaatatcagctccaggcaacaggctgagatgagcctgagatgcctaaaaaagttgtttttttcagtttagcattatctagtgttaaattgtcttcttttccttataggtgacgtctaatcatctcccagtggtgttcaatggcattgtaagagctagcagtaatacaaaaatcagaagtattccaatcacattgcatttgaattctatgctccaagctcataatccgttctcctatccaaattactgtttgatggagattattaatttgatttgccaatttttgatccatttggctttgggaattccaaagcttagaagaatttttctgccaactattcacaaagcccacagtttgaatagaagagtgcaaggcaacaccaacagcagcagcagtagctgtgacagttatgagtcccatgatcacagctattaaagtaaatatgaaactctttgatctattaagtattccttttagtacttcagtgacaatatggagggagaggcctcccaaggtctatttagggaaacaggtatccaaactccttctcaggccctaaccagtaaaatgctactatctttattaaaggtagaattaatgcaggtaaaaagatgacagttgagtcatgatatggtttgagaatcaagtaggatattaatccttcccactgccaacataaaaggaggtttaacacaactatgcaatgggaccatctgattagatgtcatggctacaacaaatcgcacttttttttactatggatctctgttttatattttcctctccaaatctgaattggggtttgggccatcattaatttttacaattctggatgttctggacttataattggatcaatcatttttgggcttggaggagccatgaccttctcctcccacttaatagggtaatttgtttcaattcttctatataattttggtacattatcaaggagtcgctctacagtcttcatgctgtccagtacaagttactgcaaagtgtcccgtaggggtccaatcaatgatgattccaaaggaattattttgcagtacagcagtgctgtttgcaatacaatcttcccaggttaacacctctagcttttcagaccttttagtggcctgtctagggccgtgattcttattaggtttaaatttactaatctggtgttgtgtcataacatagccacgctcaaggtatttaatagtgtacacagagtgaaatgttcttccactgattacatgaatagaggtttttgatccattatgtgcaggaacataaaccatccaactttgtttatcataatttaaacatcctgctgctggccccaggcagatgggaggaaagtgataaccaatggaaacattcattaacactccttcctcctctggatgagtaggacctcagttatctgttggttccggcatccagacactatcactaacgtgaacctgcactggggggtctaaccatgtaaaaagcctaatcagtggtgggaatggaatgtaggcccaataagtgtaattttggtctgcctcagctatggggagactcaccaccagggagattattacaagcatagctaccattagattactggttgtcagaagcttgttctgagacctcagtttctcttctgcaatgtgagatagtcttttcatctgcccccaagtcggtggagtagtttggtgagctttactggtttccatctgctcaacagagatgttcatctgagccatctgatgaactgggggtgcaaggatgttccgaggtattttcctcttccttggattctagctcatggcacagcttaagatgttttgtgggtaccctgaaaggaagctaattctcttcttgtgagacaagcaaactggacctcatgtaaagattttgcccttttcccaggttttggttccgacgtccttccaccacacgttttccttcatgaggatttattttttgccctgtcaaatgctgctctgcttccattgtaacctgatttctagacaaattcaaaaaatttgaagtgataagagccaactgcacctgcatatggggagtagagtcttctctggttcccccttctgtcttttgtttttgtaattgagatgttaaggttcgattatcccattcaacaatggcttggccttgagaattatagggtattccagtactgtgctcaatgtgccattgtggacagaatgcttgtaaagatttactatggtaacctgggccattgtctgttttaatcttttgggggatgcctatggcagcgaaaaaagaaagtaaatgtattttaatatgagcagctgtctcacctgtttggtaagttgcccaaacaaaatgagaaaaaatatctatagtaacatggatgtatgaaattttcccgaatgaaggtacatgggttacatccatttgccacaacatattggagataaccgctgtgggttaacacctgtcccttcatgtggcagttgtacctggcactgagggcaatgtagcacaatgtcttttgcctgtctccaagtaatttgatatttttatttaagtcctgctgcattaacatgtgttagggtgtgaaaatcttgggcattagtaagcacagtggaaactagtaaatcaacttgatcgttagcccttacaagggacccagaaagattactctgtgcttgaatgtgcgtaatatagaaagaaaaacagtgatcatgcactgccttttgtaaaaaagaaaacagcttataaagttgttcatccgcaaaatatttaatgagtgtggtttctatgtattgagtggcttggacaacataggctgaatcagagacaatatttacaggttgtttaaaatcttctaacacaggtataactgtctgtaattcagccctctgtgtcgactgaaagtcagtttggataattcattttttaggtcctacataagctgcttttccattgctagagctgtctgtaaacacagtcacttctctttccaatggagcactatgggtaatttttggcaggacccatgttattagctttaaaaactgaaacattttgtctttttgataatgattgctaagaactccaatgaagtcagctaaatttatttgctaattgaccgaattaaaaaagacttgccgaatctgatttttgttcattggaactgtaatcttatctggatctgagccacaaagttgaacaactctaaggcgagcttgcccagtcaagataccgggctgatccaagtatactgtgagtgttctgacagtattgtgagacagaaaagaccattcaactaagtcttcactctgaactataacctctgtaggtgaatagagaataaggaacacaatgaactgtaatggtaaacttgagtctattctattaacctgggcctgttttatttttccttcaatcatttgtaattctttggcagcctcaggagtcagttctcatttactattgagagcagggtctcctcttaaaatagagaacagattagacatggcatagatagggattcccaaagtaggtcaaatccaattgacatcccctaataatttttgaaaatcattcaaagtttttagagagtcttttcgaatttgaaccttttgggtttaattgccctttcctgaacctgcattcccaaatattggaaaggagtggccatttgaattttatctggtgctctgagcaatccagcattggctacaacttcctgtaaataggaataacactggataagttggtcttgattttctgccacacacagaatgtcatccctataatgaatgatatatgaatctggaaactgatctctcacaggttgaatagccttccacacaaaagtttgacaaatagtaggattattcaacacaccctgcagcaggactttccaatgatatctggctgctggttccttgttgttcatagcaggaatagtaaaagcaaatttctcaaaatcagactctgctggaggaatattaaaaaagcaatccttcaaatctataatattaatggccagtttctaggaatcatggtgggggatggaagccctggctgcggggcccccatcagctggatgactgcactgactgcttgtaagatggttagcatgcgccttctgccagattttttccttattacaagcaccagcaaattccatggagaaattgtgggctcaatgcttcctttgtttaattgctctttgactaattcctgtagggcccccaattttccctgagaaagcagctgctgttcggctcaaacaggattttgggtcttccattttaagggaataggacttggaggctcaacagtgactgcccctaaaaatggtaacccaatcctttttggtcattttttacagtaacctatatgggttcaacaacgcccatctcctgttttcctaggccttttctgggaacatagcccacgtttgacattattttttgactagcttgactgtactggggagaagggattgaaatttctgtgccccattgctgaagtagatctctcccccataagttaacaggagtgggcataattagaggttgtattgtgccttcctgttcttctggaccaagacaaggtaagataaacttctgaagcagttctgactccaaaaagacccaccagggccttttgtttgggccagtttttggccattgataaagagctatgatagaaacatctgctccagtgttgaccagaacttcaaattgttttccttgaatagtgtccatacaaataagtctattgtcagagacttgatttacccaatagcagcattgtctgctgaatttgtgcttccaaatcctcctgatctttttttctgagctttctcctaacttaacatacagtaaaagcaagagttgagtgattctctcacctggattagcactccagggaacagtggaggaagtaataatttgaatttctccctggcaatcagagtccactactccagtatgaacttgaattccctttaagtttaagctggaccttccttggataagtcccacagtgccgtttggcaatgggccataaattcctgttgggaccttcctaagaggctccccaggaaggagggatatggttttgatacagcataaatctacttcattgcttctagctgtggacggggacaattgctgtacatttgtacagggatagactaggctggcaacactctgtttggagttgggggcatcccatcctgaattgggaatgccccattttgaattggggcctggggctggcccctctctccatttcctggcaagggctatctgctgttatcaaactttgaatgacattgattagcccagtgtttacttttttacatctgggacaggtacctggttccctgctttttcctcctgagtttttccttttttggctatttgcacactctctttttgtatgtcctatctttccacaattatagcaagatccagggaacacttgtgtgttttttgttacctttagtctagccattgcctgagcaagcaggctgaccttatataagggccctccagtgccatcacaggctttaatgtattcacttaaagtattttcctcatttagatctgcctttcccttaataggtctaattgctgcctgacattctatattagcattttcataagcaagcagctgaatgatcactttcctggcatgagaatccaaaatagactttcaagtcacgtcttgcaaatgggcgataaaatctggataactctcccttggaccctgttgaactgagttaaaagaaggattagcagtaccagggtcgtcaatattttccaaggctcttaagcatatagttctgagctgatcaatagcttcatcccccattaccatttgttgatttagagtaccccatgcctgtccgattccaagcaattgatcaggtgtgatattaatgggaggttgggcttgagcatttctgcatgcctgatttgttgcttcatccatccaccaggttttaaattggagaaattaagaaggggacagggtggatcaggctaatgattcccaatccgtaagtattaaatgcctgttaaaagccacagattttaacaaggaattaacataaggagaatttggcccacactgtttagttgctagctttaagtcttttaatattttaaaagcaaatgtctcccagcattcttgagaatgttctcaaggattctcagctggagaattaattactggaaactgccaagcatccaaatcccccatttctcattcctggcaaatggatgcctgaattgtgcctgtgccataatttgtatttggactggctcacagcattcctctatgataattaacaggcggacaagcctggatcattccctcactgtaattggctcttgggcaagcctgaagcttcccttcaccataattaatggtggggcatgcagcaatgggagtggcaagtcgcatgtgagactcccgttccaaaaattcataagattgaagtgggggtggtcattcgggaccttcccctaaaggcgcagtaggtggcactctttctgcagtaagtggaattgtttctttggtaagtttttggaagttagcatatatagcttcccatttctccccctttttaaaagtagacggtgatggttcactttgctgatcatcagactcctgattattaaacttttctgttatcctgaaacttctcctcctcctcctcagtgtggaagggctccactgctgttttaattgctgaccacaaagaccaagcagagaagggaatatcatggcgctcttgttgtgctccttttaaggctgatccgaacttgtcccaatcttttatgttcatcattccatattccaggaaccaaggagaataattttctatgagatggaactaagatgtgaggttttgtatactcacaattacccctctgcagtgcaataactgccacaccaggcataattaattagcaaactttctctgagcctgacccatatttttctgacattaccatggaaatctctgagctccctacttacccatagagcttgaagtgaaaaagtactctggcatcctttgtcactcgtcctccactttccacactctgtcgttccttcactggattatttgtagagattacagggagccctgtgttgggcaacggatgttggggaaaccacccccacaccacctggcaagtaccccaagttcagcagagtcaaaggagttggaaagagacagaatacgtgtttaaaaggcagatcaagggggcaggagatccagaggcttcctcaaggcccagagctctttggctctgcctaatttaatggtttacaagctctttgttcttaggacagatgcgaggggaggaagggatgaggaaaaggattaatcagtgaaggagaacttgtgagtcattcaataagatgtatagcagtggccgtttctgtgaatttccttgagcaaaggcatgtgtctagactacttaagatctttaacttatggagactgaaaagggtgagggtgggtttcaggaggagccaagatatttgtttatacttcactgcttcaagggagtgttatctccctgagcaacctgtggaatgccacggagcaattatgctctaggggcataaagacatgagggcaataaggagattttctgctcagagaccacccattgtctctcacataggtgtctcacacaggggagaccaactcatctggcagcccagaaactctctttcccaaa---------------------------------------
>chr15_23660410_23668998
ctgttggggaaaccagcccacaccatccagtgggtaccccgagtccagcagaagcaaaggagttagaaagagacagaataagcatttaaaaggtgggtccagggaactggagcatcggaggcttgctcacggcccagagctctcaggcttcacccaatttattggtttacaagccctttgttcttagggcagatgggagggggaggaagggatgaggaaaaggattaatcagtgaaggagaactcatgagtcattcgataagatgtacagcagtggtggtttctgtgaatgtccttgaacaaaggtgtgtgtctaaactacttaagatcttgaacttatcgggactgaaacaggtggtagcaggtttcaggaggagccaagatgtttgattatactccactgcttcaagggagtgttacctccctgagcaacccgtggaatgccgctgagcggttatactctcagggcataaagacatgaaggcaataaggagacttttctcctcagaggccacccatggcttcccatgtgtgtctcacacaggggagaccaactcaactggcaccccactaactctctttctcacatgtcccccttttttgtctttattaattttttttgactaataaccgccattgctatcatggctcatttacggtgtctgacttctctcccaaggtgctgtccgcatctgtaaactaaaaaaataaataaataaataaaagcataaacagacacaaaccaaaataaaatttgcaattgttgatccacctatggttttaatccactttaaaggactggtattagaaaggccatcagtggctccagcaagaatatcagctccaggcaacatggtgagatgagcctgagatgcctcaaaaacttgttttttcaatttaatttaatattaaattatcttcttttccttgtgggtgacatctaatcatcacccaatggtgttcagtggtattataagagttaggagtaaacaaaaatcagaagtatttcaatcacgttgcatatgaattctatgctccaagctcataatctgatctcccatccaaattactgtttgatggagatcattaatttgatttgccagtttttgatctatttggctttgggaattccaaagcttagaagaatttttctgccaactatccacaaagcccgcagtttgaatagaagagtacaaagcaacaccagcaggagcagcagtagctgtgacagctataaggcccatgatcacagctattaaagtaagtatgaatctctttgatctattaagtattccttttagtacttcagtggtaatacatatggaggtagaggcctcccagggtctactgagggaaacaggtatccaaactccttcttgggccctaaccagtaaaatgctattatctttattaaaggtagaattaatgcaggtaaaaagatgacagttgaggcaatgatatggtttgagagtcaggtaggatattaatttttcctactgccaacataaaaggaggtctaacacaactctgcaatgggaccaactgattagaggtcatggctacaacaaatcgaagttttttactatgggtctctgttttatattctcctttccaaatccaaattggggtttgagccatcattaatttctacaattctagatgtgctggacttataattggatcaatcatttttgggcttggaggagccataccgttttcctcccacttaatagggtaatttgtttcaattattctatataattttggtgcattatcttggtagtcatttgcaaaagaagtctctctacaatctttgcactgtccagtacaatttactgcaaagtgtcccctaggggcccaatagatgattccataggaattattctgcagtacagcatcactgtttgcaatacaatcttcccaggttagcacctttagctttccagaccatttagtggcctgcctagggcagggcttcttattaggtttaaatttattaatctggcgacgtgtcataacatagccatgctcaaggtatttaatagtgtccaaagattgaaatgttcttccactgattgcatgaatagaggcttttgatccattatgtgcagggacataaaccatccaaatttgtttatcataatttaaacatcctgctgctggccccaggcagatgggaagaaagcgataaccaatggaaacattcattaacattccttcctcctctggataagtaggacctcggttatctgttggtccaggcatccagacactatcattaatataaacctcctccgggggtctaaccatgtaacagacctaatcagtgggggaatggaatgtaggcccaataaatgtaattttgatctgcctcagctacggggagactcaccgccaaggagattactgccatcatagctatcattagattactggtggtcagcagcttgttctgagacctcaggttctcgtctgcaatgtgagctagtctcttcatctgcccacaggtcagtggacttgtttggcgagttttactggtttccatctgctcaacagagatgttcatctgagccatctgatgaaccaggggtgcagggacattccgaggtcttttcctcttccttggattctggctcatggcacagcttaagatgtcttgtgggtacccagacaggaagctgattctctcctggcgagatacaagcaaaaccctcgaccccatgtaatgattttgcccttttcccaagtttggttctgacgtccttccactacacatgttttccttcatgaggatttattttttgccctgtcaaatgctgctctgctgccgttgtaacctgatctctagacaaattcaaaaaatttaaagtgataagagccaattatagctgcatatggagagtagagtgttctctggttcccccctctgtcttttgtttttgtaattgagattttaaggttcgattagcctgttcaacaatgtcttggccttgagaattacagggtattccactactgtgctcaatgtgccactgttgaagaaacacttgtgaagatttactacagtagcctgggccactgtctgttttaatcttttgtgggatgtccatggcagcaaaacaaaaaagtaaatgtcttttaatatgagcagctgcctcacctgtttggcaagctgcccatacaaaatgagaaaaggtatctatagtaacatggacgtatgaaagtttcctgaaggaaggtacatgggttacgtccatttgccacaacatattgggggttaatccccacggattaacaccagtcccttcacgtggcagttgtagtacctggcactgagggcaatgttgcacaatgtcctttgcctgtctccaagtaatctgatatttttgtttaagtcctgctgctaacatgtgttagggagtgaaaatcttgggcattagtaagcacagtggaaactagcaaatcagcttgatagccctcacaagtggccctgggagattaatgtgtcctcaaatgtgcgtaatatggaaaggaaaacagcgatcatgcactgccttttgtaaagaagaaaacagctgatagagttgttcatccacaagatatttagtgagcagtttctatgtattgagtggcttgaacaacataagctgaatcagagacaatatttacaggttgcttaaagtcttctaacacagctataactgcctgtaattcagtcctctgtgctgattgaaagtcagtttgaataattctgtttttaggtccaacataagctgcttttccattgctagagccatctgtaaacacagtcactgctccttccagtggagtactatgggtactttttggaaggacccatgttgttagctttaaaaactgaaaaattttgttctttggataatgattgtcaagaacttcaatgaagccagctaaatttatttgccaattgactgaattaacaaaggcttgctgaatctgatttttattcattgaaactataatcttatctggatctgagccacaaagtttaacaactctaaggcgagcttgtccaatcaagattacgatctggtccaagtatgctgtgagtgttctaacagtattgtgaggcagaaaagaacattaaactaagtcctcactctgaactataacccctgtaggagaatggagagtagggaacacaatgaactgtaatggtaaacttgagtctattctattaacctgggcctgttgtattttttcttcaatcatttgtaattctttggcagcctcaggagtcagttcttgtttactattgagagcagggtctcctcttaaaatagagaacagattagacatagcataggtagggattcccaaagtaggtcaaatccaactgatatcccctaataatttttgaaaatcctttaaagttttcagagagtcttttcgaatttgaaccttttggggtttaattgccctttcctgaacctgcattcccaaatattggaaaggagtgaccgtttgaattttatctggtgctatgaacaatccagcactggctaccacctcctgtaaatatgaataacactggataagttggtcttgattttcggctgcacacaatatgtcatccatataatgaatgatatacgaatcgggaaactgatctctcacaggttgagtagccttccccacaaaagtttgacaaatagtaggactattcaacataccctgcagcaggactttccaatgatatctggctgctggttccctgttgtttgttcatagcaggaatagtaaaagcaaatttctcaaaattagactctgctagaggaatattacaaaagcaatacttcaaatctataattattaatggccagtctctaggaatcatggtgaaggatggaagccctggctgcagggcccccattggctggatgactgcactgaccacttgtaagtcggttagcatgtggcatctgccacatttttttctttatcacaaacactggctaattccatggagaaaatgtgggctcaatgtttcctttgttgaattgctctctgactaattcctgtaaggcccccaatttttcctgagaaagcaaccactgcttgacccaaacaggattttgggtcttccattttaagggaataggatttggaggctcaacagtgactgcccctaaaaatggtaacctaatcctgttcagtcattttttacagtaacctgtatgtgttcagtaatgcccatctcctgttttcctaggccttttccaggaacatagcccatgtttgacattattttttgactggcttgaccataccagggagaagggattgaaatttctctgccccatttgtgaagcagatctctcccccataagctaacaggaatggatgtaattagaggttgtattgtgccttcctgttcttctggaccaagacatggtaagataaaagtactttggaaaacttctgaagcagttctgaccccaacaagacccactggagccttttgtttgggccagttttttggccattgataaacgctatgatcgacacatctgctcctgtgtcgaccagaccctcaaactgttttccttgaatagtgacctacaaataggactattgtcagagacttgatttacccaataggcagccttgcctgctgaattcgtgcttccaaatcctcctgttcttttttctgagctttctcctaacttaacatatggtaaaagcaacatttgagctattctgtcacctggattagcactccagggaacagtggaggagataacaatttgaatttctccctggcaatcagagtccactactccagtatgtacttgaattccctttaagtttaagctggacctttccagtataagtcccactgtgacatttggcaatgggccataaactcccattgagaccttcctaggaggctcctcaggaaggatggatacagcttcagtacaacataaatctactgccctgcttttagctgtggagggggacaattgctgtacatttgtacagggataggctgggccaggaacactctgtttggagtcagggatgtcccatcctgaattgggaatgccccattttgaatcggggcccggggctggcccctctgtctgcttcctggcaagggctgtcctctgttatcaaactttgaatgacattgattagaccagtgttttccttttttacatctaggacaggtccctggttccctgctttttcctcctgagttttgccttttttggctctttgtacattctctttttgtatgtcctatctgtccacaattatatcaagatccagggaacactcgtgtgttttttgttacccttagtccagccattgcctgagcaaggaggatggccttatataagtgatccctaatgccattgcaggctttaatgtattcacttaaagttttttcctcatttagatctgcctttcccttaataggtctaattgctgcctgacattctgtattagcattttcataagcaagcagttgaactttcctggcatgagaatccaaaatagcctttgagctgtgtcttgcaaatgggcgataaaatctggatgaggctcccttggaccctgtcgaactgagttaaaagaaggataagtagtaccagggtcatgaatttttttcccaggctcttaggcatatacttctgagctgatcaacagcctcatcacccattaccatccgttgatttatagtacctcatgcctgtccgattccaagcaattgatcagatgtgatattaatgggaggttgagcttaagcatttctgcatgcctgatttgttgcttcatctgtacaccaggctttaaattgcagaaattgagagggggacagggtggattgggctaatgactcccaatccataggtattaaacacctgttataagccacagattgtaacaaggaatgaacataaggagaatttggcccatattatcctattgcttgctttaagtcttttaatattttaaaaggaaatggctcctagcatgcttgggcatgttctctgggctcctcagctgatgaaataattaccagaaactgccaagcatccaaatccccgatttctcatgcctggcgaatggatgcctggattgtccctgtgccataatttgtatttgggccagcttgcagcattcctttactataattaacaggcggacaaacctggatcattccctcactgtaattggctgttgggccagcctgaagcttccctttgccacagttaatggtggggtgtgcaacaatgggagcggcaagccgcatctcaggctctcatttcaaaaattcataaggctgaggtgggggtggccattccggaccttcccctaaagtcacagtaggtggcactatttctgcagtaggtggaactgtttctttcataagtttttggaggttagcatatatagcttcccgtttcttccccttttttaaactagactgtgatggttcactttgctgatcatcagaatcctgattacgaaacttttctatgtcatcctgaaactccttctcctccttagcgtggaagggctctagtgctgttttaattgctgaccacacagaccaagtagagaaaggaatatcgtggccctcttgttgtgctcgttttaagtctgatccaacattgtcccaatcttttacattcatggttccatattccaggaaccaaggagaatacttttctacgagatggaacaaaggtgtgagattttgggtactcacaattacccctccgtggcacaataactgctgcaccaggcttaattaacaaacttgtttccagcctgacccatattttcccgaggttaccctggaattctccaagtgccctacttacccatagagcctgaagtaaaaacgtactcaggcatccttcatcagtcgtcctccactttccatactctggcgtttcttcactggattatttgtagagattatggggagccccatgttgggtgccagatgttggggaaaccggccccacatcacccagcgggtaccctgagtctagaggaaacaaaggagttagaaagagacagaataagcgtttaaaaggcgggtccaggggactggagcaccggaggcttgctcacagcccagagctctcgggctctgccccaatttattggtttacaagctctttgttcttagggcagatgggagggggaggaagggatgaggaaaaggattaatcagtgaaggagaactcatgagtcattcgataacatgtatagcgtggcagtttctgtgaatttccttgaacaaaggtgtgtgtctaaactacttaagatcttgaacttatcgggactgaaatgggttggagcaggtttcaggagaagccaagatgtttgattatactccactgcttcaagggagtgttatctccctgagcaacctgtggaatgccactgagcggttatgctcttcgggcataaagacatgaaggcaataaggagacttttctcctcagaggccgcccatggcttccagtgggtgtctcacacaggggagaccaactcaactggaaccccagaaactctctttctcaca---
>chr13_66107993_66115813
gacTGATTAATCCTTAAtcccatctgccctaagaacatagagcttgtaaaccaataaattgggtggagcccgggagctctgggctgtgagcaagccaccaactccggtcccctggacccaccttttaaatggttattctgtctctttctaactcttgtctctgccagacttgggatacccgctgggtggtatggggctggtttccccaacatctggtgcccaacgtggggctccccataaactctacaaataatcaggtgaagaaataccagagcatggagagtggaggacgactgacgaaggatgcctgagtacgtttttcacttcatgctctatgggtaagtagggccctcagagaattccagagtaacctcaggaaaatatgggtcaggctgaaggtaagtttgctaattatttaagcctggtgcagcagttattgcaccgcagggggtggtaattgtgagtacccaaaatctcacatctttgttccatctcatagaaaagtattctccttggttcctggaatacggaaccatgaatgtaaaagattgggacaaggtgagaacagacttaaaacgagcacagtaagagggccatgatattcccttctccacttggtctgtgtggtcagcaattaaaacagcattggagcccttccacactgaggaggaggatgaggagtttcaggatgacagaaaagtttaataatcgggagtctgatgatcagcaaagtgaaccatcacagtctagttttaaaaagggggagaaacgggaagctatatatgctaacctccaaaaacttatcaaagaaacagttccacctactgcgcctttaggggaaggtccagaatggccactcccacctcggccttatgaatttttggaacaggagcctgagacgcggcctgccactcccattgttgcatgccccgccattaactatggtgaaggaaagcttcaggcttgcccaacagccagttacggtgagggaatgatccaggcttgtccacctgttaattatggtagaagaatgctgcaagctggcccaaatacaaattatgatgcagggataatccaggcatccattcaccaggcacgacaaatgggggatttggatggttggcagtttctggtaattatttcgccagctgagaagctggcatggagaacatgctcaagcatgctgggagccatttccttttaaaatattaaaagacttaaagcaagcaattggacaatatgggccagattctccttgcgttcattccttgttacaatctgtgacttataactggcgtttaaaacccatggattgggagtcattagcctgatcgaccctgtccccctctcaatttctccaatttaaaacctggtggatggacgaatcaacaaatcaggcatgcagaaatgctcaagcccaagctcccgttaagatcacatctgatcaattgcttggaattggacaggcatggggtactctaaatcaacagatggtaatgggtgatgaggctgctgatcagctcagaactatatgcctgagcctgggaaaaaattcactaccctggtactacttatccttcttttaactcagttcgacagggtccaagtgagccttatccagattttatcacctatttgcaagatgcagctcaaaaggctatttcggattctcatgccaggtaagtgatcattcagctgcttgcttatgaaaatgcaaatacataatgtcaggcagcaattagacctattaagggaaaggcagatctaaatgagggaaaaacattaagtgaatacattaaagcctgtgatggcattggggggcacttatataaggccagtatccttgctcaggcaatggctggactaagggtaacaaaaaacacatgagtgttccctggatcttgctataattgtggagagataggacatacgaaaagagtgtacaaagcgccaaaaaaggcaaaactcaggaggaaaaagcagggaaccaggtacctgtcctagatgtaagaaaggaaaacactgggctaatcaatgtcattcaaagtttgataatagcagacagcccttgccaggaaacagacagagggggcagccccaggctccgattcaaaacggggcattcccaattcaggacaggacatccctgactccaaacagagtgttcctggcacagtctatccctgtacaaatgtacagcaattgtcctcctccacagctaaaggcagggcagtagatttatgctgtaccaaagctgtatccctccatcctggggagcctcctaggaaggtcccaacgggagtttacagcgcattgccaaatggcatggtgggactcacactgagaaggtccagcttaaacttaaagggaattcaagtacataccggagtagtACTTACatactgattcttgttaacttatgggggagagatctgcttcagcaatggggcacagaaatttcaatcccttctccctggtacggtgaagctcatcaaaaaataatgtcaaacatgggctatattcctggaaaaggcctaggaaaacaggagacgggcattattgaacccatacaggttactgtaaaaaatgaccaaaaaggattaggttaccatttttaggggcagtcattgttgggcctccaagtcctattcccttaaaatggaagaccccaaatcctgtttgggttgagcagtggttgctttctcaggaaaaattggaggccttacaggaattagtcaaagagcaattaaacaaacgaaacattgagccaacattttctccatggaattcaccaatgtttgtaataaagaaaaaatctggcagatgggacatgctaactgacttacaagtggtcagtgcagtcatccagctgatgggggccctccagctggggcttccttcccccacaatgattcctagagactggccattaatgattacagatgtgaaggattgcttttgaaatattcctctagcagagtctgattttgagaaatttgcttttactatttctgctgtgaacaaggaaccagtagccagatatcattggaaagtcctgacacagggcatgttgaatagtcctactatttgtcaaacttttgtggggaaggctattcaacctgtgagagatcagtttcccaattcgtataacattcattatatggatgacatattgtgtgcggccaaaaatcgagaccgacttatccagtgttattcatatttacaggaggtggtagccaatgctgggttgctcatagcaccagatcaggaggtggtagccaatgctgggttgctcatagcaccagataaaattcaaatggccactcctttccaatattggggaatgcaggttcaggaaagggcaattaaaccccaaaaggttcaaattcgaaaagactctctgaaaactttaaatgattttcaaaaattattaggggatatcaattggattcaacctactttgggaatccctacctatgctatgtctaatctgttctctatttaagaggagaccctgctcttaatagtaaatgagaactgactcctgaagctgccaaagaattacaaatgattgaagaaaaaaatacaacaggcccaggttaatagaatagactcaagtttaccattacagttcattgtgttccctactctccattctcctacagggattataattcagagtgaggacttagttgaatggtcttttctgcctcacaatactgttagaacactcacagtatacttggatcagatggcaatcttgattgggcaagctcaccatagagttgttaaactttgtggctcagatccagataagattatagttccaaagattaaaaatcagattcggcaagcctttgttaatttggtcaattggcaaataaatttagctggattcattggagttattgacaatcattattcaaaaaacaaactttttcagtttttaaagctaacaacatgggtccttccaaaaattacccctagtgctccgttgcaaggagcagttaactgtgtttacagatggatctagcaatggaaaagcagcttatgtaggactcaaaaacagaattattcaaactgactttcaatcagcacagagggctgaattagaggcagttatagctgtgttagaagactttaagcaacctgtaaagattgtctctgattcagcttatgttgttcaagccactcaatatatagaaactacactcattaaatatcttgtggatgaacaactctatcagctgttttcttctttacaaaaggcagtgcatgatcactgttttcctttctatattatgtacattcaagcaaacactaatcttcctgggcccttgtaagggataacgatcaagctgatttactagtttccactgtgcttactaatgcccaagattttcactcccgaacacatgttaatgcagcaggacttaaacagaaataccagattacttggagacaggcaaaggacattttgcaacattgccttcagtgccaggtactacaactgccacatgaagggactggtgttaacccatggggattaacccacaatatgttgtggcaaatggacataacctacgtaccttcattcaggaaactttcatacgtccatgttactatagatacctttcctcattttgtattggcaacttgccaaacaggttaggtggttgctcatattaaaagacatttactttcctgtttcgctgccatgggcatcccacaaaagattaaaacagacaatggcccaggctactgcagtaaatctttacaagtgttccttcaacaatggcacattgagcacagtactggaataccctataattctcaaggccaagccattgttgaacaggctaatcgaaccctaaaatctcaattacaaaaacaaaagacagaggggggaaccagagaatactctactccccatatgcagatacaattggctcttatcactttaaattttttgaatttgtctagagatcaggttacaacggcagcaaagcagcatttgacagggcaaaaaataaattctcatgagggaaaacatgtgtggtggaaggatgtcagaaccaaaacctgggaaaaaggcaaaatcattacaaggggtcaagggtttgcttgtatctcaccaggagagaatcagcttcctgtctgggtacccacaagacatcttaagctgtgccatgagccagaatccaaggaagaggaaaagacctcggaacatccctgcacccctagttcgtcagatggctcagaagaccatctctgttgagcagatggaaactgtaaagctcgccaagcaactccaccgacctgggggcagatgaagagagtagctcacattgcagaagagaacctgaggtctcagaacaagccactgaccatcagtaatctaatggtagctatgatggcagtaatctccctggcagtgagtctcgccgtagctgagacagatcaaaattacacttattggccctacgttccattcccaccactgattaggcctgttacatggttagactccccggtggaggttatgttaatgatagtgtctggatgcctggaccaacagataaacgaggtcctactcatccaggggaggaaggaatgttaaggaatgtttccattggttatcgctttcctcccatctgcctagggctggcagcaggatgtttaaattataataaacaaagttgaatggtttatgtccctgcacataatggatcaaaagcctctattcatgcaatcagtggaagaacatttcaatctttggacactactaaataccttgagcacagctatgttatgacacatcaccagattaataaatttaaacctaataaaaagccctgccttaggcaggccactaaattgtctggaaagctagaggggctaacctgggaagattgtactgcaaacagcgctgttgtactgcaaaataattcctatggaatcatcattgattgggcccctaggggacgctttgcagtaaattgtactggacagcatgaagattgcagagagattccttttgcaaatgactacccagataatgcaccaaaattatatagaagaattgaaacaaattaccctattaagtgggaggagaacggtatggctcttccaagcccgaaaatgattgatccaattataagtccagaacatccagaactgtggaaatcaatgatggctcaaaccccaattcagatttggaaaagagaaaataaaacagaaacccatagtaaaaaacttcgatttgttgtagccatgacctctaatcggacagtcccattgcagagttgtgttaaacctccttttatgttggcagtggaaaaaattaatatcctacctgactctcaaaccatatcatgcctcaacggtcatcttttttacctgcattaattctacctttaataaagataataacattttactggttaagtcctgagaaggaatttggatacctgtttccctcaatagaccttgggaggcctctccctccatacatattatcactgaagtactaaaaggaatacttaatagatcaaagagattcatatttactttaatagctgtgatcctgggccttatagctgttacagctactgctgctgctgctgttgctttgcactcttctattcaaactgcaggctttgtggatagttggcagaaaaattcttctaagctttggaattcccaaagccaaatagatcaaaaattggcaaatcaaattaatgatctctgtcaaacagtaatttggatgggagattggattatgaatttggagcatagaattcaaatgcaatgttattggaatacttctgatttttgtattactcatagctcctataatgccactgagcaccactgggcgatgattagacatcacctgcaaggaaaagaagacaatttaacattagatattgctaaactgaagaaaacaagtttttgaggcatctcgggctcatctcaccctgttgcctggagctgatattcttgctggagccgctgatggcctttctaataccaatcctttaaagtggagtaaaaccataggtagatcaacaattgcaaattttattttggtttgtgtctgtttatgctgtttgtttttagtctacaaatgcggacagtgccttgggagagaagccagataccgtgaacgagccatgatagcaatggtggttattaatttaaaaaaaaaaaaaaaaagacaaaaaagggggacatgtgggaaagagagtttctgggatgccagttgagttggtctcccctgtgtgagacacccatgggaagccatgggcagcctctgaggagaaaagtctccttattgccttcatgtctttatgccccaagaacataaccgctcagcggcattccacaggttgctcagggagataacactcccttgaagcagtgaagtataatcaaacatcttggctcctcctgaaaccattcccacccatttcattcccaataagttaaagatcttaagtagtttagacacacgcctttgctcaaggaaattcacagaaactgccactgctatacatcttattgaatgactcagagttctccttcactgattaatccttttcctcatcccttcctccccctcccatctgccctaagaacaaagagcttgtaaaccaataaattagggggattcctgagagctctgggccatgagcaagcctctaatgctccagttccctggacccaccttttaaatgcttattctgtctttttctaactcctttgtctccgccagactcaaggtacccactgtgtggtgtggggctggtttccccaaca---------------------------------------------------------------------------------------------------------------------------------------------------------------------------------------------------------------------------------------------------------------------------------------------------------------------------------------------------------------------------------------------------------------------------------------------------------------------------------------------------------------------------------------------------------------------------------------------------------------------------------------------------------------------------------------------------------------------------------------------------------------------------------------------------
>chr5_60565330_60572694
AtgttggggaaaccagccccacacccagcgggtaccccaagtcccgcgaagacaaaggagttagaaagagacagaataagtgtctaaaaggcgggtccaggggaccagagcatcggaggcttgctcatggcccagagctctcgggctccgcctaatttattggtttacaagctctttgttcttagggcagatgggagggggaggaagggatgaagaaaggattaatcagtgaaggagaacttgtgagtcattcagtaagatgtatagcagtggcgtttctgaatttccctgagcaaaggcgtgtgtctaaactacttaagatctttagcttatctggactgaaacgggtggtagtgggttcaggaggagccaagatgtttgattatattccactgcttcaagggagtgttatctccctgagcaacctgtggaataccactgagtggttatgctcttagggcataaagacatgaaggcaataaggagacttttctcctcagaggctgcccatggctccccatgggtgtctcacacaggggagaccaactcaactggcaccccagaaactctctttcccacatgtccccctttttttgtctttattcatttttattttaattaataactgccattgctatcatggcttgttcatggtgtctggcttctctcccaaggcgccatctgcatctgtagactaaaaacaaacagcataaacagatacaaactaaaataaaattgggaattgttgatccacgtatgattttaatccactttaaggattggtattagaagggccatccagcaagaatatctccagcaagaatatcagctccaggcaacagggtgagatgagcctgagatgcctcaaagacttgttttttcagtttagcaatatctagttttaaattaacttcttttgcttgtaggtgacgtctaatcgtctcccaatggtgttcagtggcattataagagctaggaggaaacaaaaatcagaagtattccaatcacattgcatttgaattctatgctccaagctcataatctgatcttccatccaaattactgtttgacggagattattaatttgatttgcaaagttttgatctatttggctttgggaattccaaagcttagaagaatttttctgccaactatccaaaaagcctacggtttgaatagaagagtgcgaagcaacaccagcagcagcagcagtaactgtgacagctataaggcccatgatcacagctattaaagtaaacatgaatctctttgatctattaagcattccttttagtacttcagtgataatatgtatggagagagaggcctcccaaggtctgttgagggaaacagatatccaaactccttctcgggccctaaccagtaaaatgctattatctttattaaaggtagaattaatgcaggtaaaaagacgacagttgaggcatgatatggtttgagagtcaggtaggatgttaattttgcccactgccaacataaaaggaggtttaacacaactctgcaataggactgtccaattagaggtcatgtatacaacaaatcgaagtttttttttttttttttttttgagacggagtctcgttgtgtctcccagcttggagtgcagtggtgggatcttggctcattgcatgctccgcttcccaggttcacgccattctccttcctcagtctcagctgggactacaggcacctgccaccatgcccggctaatttttttttgtatttttagtagagacggggtttcaccgtgttagccaggatggtctcgatctcttgacctACcaggaaagtaaatgtcttttaatatgagcagccacctcacctgtttggcaagtttcccatacgaaaggtatctatagtaacatgaacgtattaaagtttcccgaatgaaggtacgtgggttacgtccatttgccacaacatattgggggttaatccccgtgggttaacaccagtcccttcatgtggcagttgtagtgcttggcattgaggacaatgttgcacaatgtcctttgcctgtctccaagtaatttgatatttttgtttaagtcctgctgcattaacatgtgttagggagtgaaaatattgggcattagtaagcacaatggaaactagtaaatcagcttcatcgttaacccttacaaggggcccaggaagattagtgtgtgctcgaatgtgcataatacagaaaggaaaacagcgatcacacactgccttttgtaaagaggaaaacagctgataagttgttcatccacaagtgatttaattagtgcagtttctatgtattgagtggcttgaacgtcataagctgaatcggagacagtatttacaggttgcttaaagtcttctaacagctataacagcctgtaattcagccctctgtgccgattgaaagtcagtttgaataattccgtttttaggtcctacataagctgcttttccattgctacagtcactgctccttccaatggagcactacaggtaatttttggaaggacccctgttgttagctttaaaaactgaaaaattttgttttttggataatgattgtcaagaactccaatgaagccagctaaatttatttgccaattgactgaattaacaaaggcttgccaaatctgatttttgttcattggaactataatcttatctggatctgagccacaaagtttaacaactctaaggcgagcttgcccaatcaagattgcgatctggtccaagtatactgtgagtgttctgacagtattgtaagacagaaaagaccattcaactaagtcctctgtctgaactataacccctgtaggagaatggagagtggggaacacaactgtaatgataaacttgagtctattctattaacctgggactgtcgtatttttttcttcaatcatttgtaattctttggcagcctcaggagtcagttctcatttactattgagagcagggtctcctcttaagatagagtacagattagatatagcataggtagggattcccaaagtaggtcaaatccaattgatatcccctagcaatttttgaaaatccttagaagttttcagagtcttttcaaatttgaaccttttggggtttaattgccctttcctgaacctgcattcccaaatattggaaaggagtggccgtttgaattttatatggtgctatgagcaatccagcattggctaccacctcctgtaaatatgaataaccctggataagttggtctcgatttttggctgcacacaatatatcatccatataatgaatggtataggaatctggaaactgatctcttgcaggttgaatagccttccccacaaaagtttgacaaatagtaggactattcagcataccctgcggcagggtaaaagcaaatttctcagaatcagactctgctagaggaatggtaagaaagcagtccttcgaatctataattattaatggccagtctctaggaatcatggtgggggatggaagccctggctgcagggcccccattggctggatgactgcattgactgctcgtaagttggttagcatgcgccatctgccagattttttctttattacaaacactggcaaattccatggagaaaatgtgggcccaatgtttcctttgtttaattgctctttgactgattcctgtaaggcccctaatttttcctgagaaagtggccactactcaacccaaacaggattttgggtctttcattttaagggattaggatttggaggctcaacagtgaccacccctaaaaatggtaacctaatccttttcagtcatttttttatggtaacctgtatgggttcaataatgcccgtctcctgttttcctgggccttttccaggaacatagcccatgtttgacattattttttgactagcttgactgtactggggagaagggattgaaatttctgtgccccattgctgaagcagatctctcccccataagttaacaggaatgggagtaattagaggttgtattgtgccttcctgttcttctggaccaagacacggtaaggtaaaagtactttggaaaacatctgaagcagttctgaccccaaaaagacccactggggtcttttgtttgggccagttttttggccattgataaagagcagtgaccaacacatctgctcctctgtcgaccagaccctcaaattgttttctttgaatagtgaccatacaaataggtctgttgtcagagacttgatttacccagtaggcagccttgtctgctgaatttgtgcttccaaatcctcctgttcttttttctgagccttctcctaacttaacatacggtaaaagcaacagttgagctattctgttacctgattagcactccagggaacagtggaggagataatttgaatttcgccctggcagtcagagtccactactccagtatgtacttgaattcactttaagtttaagctggaccttcccagtataagtcctaccatgccatttggcaatgggccgtaaactcctgtttggaccttcctaagaggctccccaggaaggagggatacggctctggtacagcataaatccactgccccacttttagctgtgaagggggacaattgttgtacatttgtacagggatagactgggccggacacattccgtttggagttggggacgtcccatcccgaattgggaatgccctgttttgaatcagggcctggggctggcccctctgtccatttcccggcaagggctatccgctgttatcaaactttgaataacattgattagcccagtgttttccttttttacatgtaggacaggtacctggttccctgctttttcctcctgagttttgccttttttggctctttgtacactctgtttttgtatgtcctatctgtccacaattatagcaaaatccagggaacactcatgtgtttttttgttacccttagtccagccattgcctgagcaaggaagctggccctatgtaagtgccccacaatgacgtcgcaggctttaatatattcacttaaagttttttcctcattgggatctgcctttcccttgataagtctaattgctgcctgacattctctattagcattttcataagcaagcagctgaacgatcacttttctggcatgagaatctgaaatagtgttttgagccgcgtcttgcaaacaggtgataaaatctggataaggctcccttggaccctgtcgaactgagttaaaagaaggataagtagtaccagggtcgtgaattttttccctggtatcttaggcatatagttctgagctgatcaacagcctcatcactcattaccatctgttgatttagagtatcccatgcctgtctgattccaagcaattgatcagatgtgatgttaacgggaggttgggcttgagcatttctgcgtgcctgatttgttgcttcatctgtccaccaggttttaaattggagaaattcagacggggacagggtggatcgggctaatgactcccaatccctaggtatgaagtgccggttataagccacagattgtaacaaggaatgaacataaggagaatttggcccatattgtccaattgcttgctttaagtcttttaatattttattttattttttgagacagagtctcattctgtcacccagattggagtgcagtggcgtgatctctgctcaccgcaagctgtgcttcccatgttcaagcgagtctcctgcctcagcctcctgagtagctgggactgcaggcgcctgccatcttttgtagttttagtagagacggggtttcaccatgttagccaggatggtctcatgatctgcccgtctcggcctcccaaagtgctgggattacaggcctgagccaccgtgcctggccatttttgttgttgttgataggatggatatgtacacttaagtcttttaatattttaaaaggaaatggctcccagcgtgcttgagtgtgttctctgggctcctcagctggcgaaataattgccagaaactgccaagcatccaaatgccccatttctcatgtttggcaaatggatgcctggattgtccctgtgctgtaatttgtatttgggccggctcacagcattcttctaccataactacaggtggacaagcctggatcattccctcaccataatcggctgttgggtgagcctgaagcttccctttgccatagttaatggcagggcatgcaacagtgggagcgtcaagccgcgtctcaggctcccattccaaaaattcataaggctgaggcaggggtggccattctggaccttcccataaagatgcagtaggtggcactgtttctgcagtaggtggaactgtttcttaagtttttggaggttagcatgtatagcttcctgtttctcccccttttttaaactagactgtgatggttcactttgctggccatcagactcctgattattaaacttctctatatcatcctgaaactcctcatcctcctcctcagtgtggaagggctccagtgctgttttaattgccgaccacacagaccaagtggagaagggaatatcgcggccctcttgttgagctcgttttaagtctgatgcaaccttgtcccaatcttttacatccatggttccatattccgggaaccaaggagaatgctttcctatgagatggaacaaagatgtgagattttgggtactcacaattacccacccatggtgcaataactgctgcaccaggcttaagtaattagtaaacttactttcagcctgatccatattttcccaaggttaccctggaattctccaaatgccctacttacccgtagagcctgaagtgaaaacgtactcgggcgtccttcatcagtcgtcctccactttccatgctctggcatttcttcaccggattatttgtagagattatggggagccccgtgttgggtgccagaTGCCAgggaaaccagccccataccacccagtgggtacccagaatctggcggagacaaaggagctgtttgttcttagggcagatgggagggggaggaagggatgaagaaaggattaatcagtgaaggagaacttgtgagtcattcaataaaatgtatagcagtggcagtttctgtgaatttccatgagcaaaggcgtgtgtcaaactacttaagatctttagcttaccggtggtagcgggttcaggaggagccaagatgtttgattatactccactgcctcaagggagtgttgtctccctcagcaacctgtggaatgctgctgagcggttatgcccttggggcataaagacatgaaggcactaaggagacttttcttcttagaggccacctgtggctccccatggatgtcttacacaggggagaccaactca---------------------------------------------------------------------------------------------------------------------------------------------------------------------------------------------------------------------------------------------------------------------------------------------------------------------------------------------------------------------------------------------------------------------------------------------------------------------------------------------------------------------------------------------------------------------------------------------------------------------------------------------------------------------------------------------------------------------------------------------------------------------------------------------------------------------------------------------------------------------------------------------------------------------------------------------------------------------------------------------------------------------------------------------------------------------------------------------------------------------------------------------------------------------------------------------------------------------------------------------------------------------------
>chr6_48375302_48381314
TtgtgggaaagagagtttctggagtgccagatgagttggtctcccctgtgtgagacacccatggggagccattggtggcctccgaggagaaaagtctccttattgccttcctgtctttatgccccaagagataactgctcagcggcattccacaggttgctcagggagataacactcccttgaagcagtggagtaaaatcaaacatcttggctcctcctgaaacccgctcccacccatttcagtcccaataagttaaagatcttaagtagtttagacactcgcctttgctcaaggaaattcaaggaaaccgccactactatacatcttattgaatgactcacaagttctccttcattgattcttttcctcatcccttcttccccctcccatgtgccctaagaacaaagagcttataaaccaataaattgggtgaaggccgagagctaggggccctgagcaagcctccgatgctccagtccccttgaccttttaaactcttattctgtctctttctaactcctttgtctccgctggacttggggtacccaccgggtggtgtggggctggtttccccaacatctggtgcccaatgcggggctccacataatccctacaaataatccggtgaaggaacgccagagcgtggaaagtggaggactactgacaaaggatgcttgagtacgttttcacttcaagctctacctgtaagtagggcgctcagagaattccagggtaacctcgggaaagtatgggtcaggctaagagtaagtttgctaattacttaagcctggtgcggccgttattgcgctgcggaggggtaattgtgagtacccaatatctcacatctttgttccatctcgtagaaaagtattctccttggttcccggaatatggaaccatgaatgtaaaagattgggacgaggtcgaatcagacttaaaaccagcacaacaagatggccacgatattcccttctccttttggtctgtgtggtcggcaattaaaacagcactggagcccttccacactgaggaggaggaggaggaggaggagtttcaggatgacatagataagtttaataatcaggagtccgatgatcagcaaagtgaaccatcacactctagtttaaaaaagggggagaaatgggaaggtatatatgctaacttccagaaacttatgaaaaaacagttccacctactgcagaaacagtgccacctactatgcctttaggggaaggtccagaatggccacccccgcctcggctttatgaatttttgaaacagggagcctgaggaaaggaggcttgctgctcccaaggttgcacgcctcgctgttaactatggcgaagggaagcttcaggcttgcccaacagccaattacggtgagggaatgatcccggcttgtccacctgttaattatggtagaggaatgctgcaagccggcccaaatacaaattatggcacagggaaaatccaggcagccattcaccaggcacgagaaataggggatttggatgcttggcagtttccagtaattatttcttcagctgaggagcccggagaacatgctcaagcacgctgggagccatttccttttaaaatattaaaagacttaaagtaagcaattggaaaatatgggccaaattctccttatgttcattccttgttacaatctgtggcttataaccggcttttaaaacttctgggttgggagtcattagcccgatccagcctgtacccctctgaatttctccaatttaaaacctggtggatggatgaagcaacaaatcaggcacgcagaaatgttcaagcccaacctcctgttaatagcacatctgatcaattgcttggaatcggacaggcatggggtactctcaatcaacagatggtagtgggtgatgaagctgttgatcagctcagaactatatgcctaagagcctgggaaaaaaaatttacgactctggtactacttatccttcttttaactcagttcaacagggtccaaggaagccttatccagattttaccgcctgtttgcaagacgcggctcaaaagtctatttcggattttcatgccaggaaagtgattgttcagctgcttccttatgaaaatgctaatacagaatgtcaggcagcaattagacctattaagggaaagacagatctaaatgaggaaaaatcttaagtgaatacattaaagcctgcgatgacattggggggcatttagataaggccagcctccttgctcaggcaatggctggactaaacgtaacaaaaaacacatgaatgttccctggatcttgctataattgtggacagataggacatacaaaaagagagtgtacaaagagccaaaaaaggcaaaactcgggaCTGggcccctatacaaagcggggcattcccaattcaggactagacgtccccgactccaaagggagtgttcccagcccagtctatccctgtacaaatgtacagcaattgtccccctccacagctaaaagtagggcagtagatttatgctgtaccgaagccatatccctccttcttggggagcctcctaggaaggtcccaacgggagtttacagcccattgccaaacggcacggtgggacttataatgggaaggtccagcttaaacttaaagggaattcaagtacatactggagtactggactttgattgccagggagaaattcaaattgttatctcctccactgttccctggagtgctatatgttaagttaggagaaaactcagaaaaaagaacaggaggatttggaagcacaaattcagcaggcaaagctgcctattgggtaaatcaagtctctgacaatagacctatttgtatggtcactatttaaggaaaacaatttgagggtctggttgacacaggaacagatgtgtcgatcatagctctttatcagtggccaaaaaactggcccccaaaaaaggccccagtgggtcttgatggggtcgagggtttgcttgtatctcaccaggagagaatcagctttctatctgggtacccacaagacatcttaagctgtgccatgagccagagtccgaggaagaggagaagatctcggaacgtccctgcacccccatttcatcagatggctcagatgaacacctctgttgagcagatggaaaccagtaaaactcgccaagcaactcaaccgacctgtgggcagatgaagagactagctcacattgcagaggagaacctgaggtctcagaacaagccgctgactaccagtaatctaatggtagctatgatggcagcagtctccttggtagtcagtctccccatagctgaggcagatcaaaattacacttattgggcctacattccattcccactactgattaggcctgttaacatggttataccctccagtggaggtttatgttaatgatagtggctagatgcctggaccaaaagataaccgaggtcctactcatccacaggaggaaggaatgttaataaatgtttccattggttattgctttcctcccatctgcctggggccagcagcaggatgtttaaattatgataaacgaagctggatggtttatgtccctgcacataatggatcaaaagcctctattcatgtaatcagtggaacaacatttcaatctttggacactattaaatgccttaagcatggctatgttatgacacattgctagattaataaatttaaacctaataagaagccctgcaccaggcaggccactaaatggtctgaaaatctagaggtgctaacctgggaagattgtattgcaaacagcgctgctgtactgcaaaataattcctatggaatcatcattgattggacccctaggggacactatgcagtaaattgtactggacagagtgaagattgtagagacttcttttgcaaatgactacccagataatgcaccaaaattatacagaagaattaaaacaaattaccctattaagtgggaggagaacggtatggctcctccaagcccagaaatgattgatccaattataagtccaaaacatcatccagaattatggaaattaatgatgactggaaccccaatttggatttggaaaggggaatataaaacagagacccaggccaggcacggtgactcacgcctgtaatcccagcactttgggtggccgaagcaggcagatcacgaggtcaggagatcgagaccatcctggctaacagggtgaaaccccatctttactaaaaatgcaaaaaactagccgggcgtggtggtgggcacctgtattcccagctacttgggaggctgaggcaggagaatggcatgaacccaggaggcggagcttgcagtgagctgagatggcactactgcactccagcctgggcgacagtgagagactctgtctcaaaaaaaaaaaaaaaaaaaaaaaaacaaaaaacaaaaacagaaaccagagactcatagtaaaaaacttctatttgttgtagccacgacctctatttggacagtcccattgcagagttctgttaaacctccttttatgttggcagtgggaaaaattaatatcctacttaactctcaaaccatatcgtgcctcaactgtcatctttttacctgtgttacttctacctttaataaagataacagcattttactggttagggcccgagtgggagtttgaatacctgtttccctcaataggccttgggaggctctcccgccatacatatcatcactgaagtactaaaaggaacacttaatagatcaaagagattcatatttactttaatagctgtgatcatgggccttatagctgtcacagctagtgctgctgctgctggtattgctttgcactcttgtattcaaacggtgggctttttggatagttggcagaaaaattattctaagctttggaaatcccaaagccaaatagatcaaaaactggaaaatcaaattaatgatctccgtcaaacagtaatttggatgggagatcagattatgagcttggagcatagaattcaaatgatatgtgtttggaatacttctgatttttgtattactcctatctcttatgatgtcactgaacaccactgtgagacaattagacatcacctacaaagaaaagaagataatttaacactagatatggctaaactgaaaaaacaactttttgaagcatctcaggctcatctcaccctgttacctggagctgatattcttgctggagccactgatggtcttcctaataccaatcctttaaagtggattaaaaccgtaggtggatcaacctattgcaaattttattttggtttgtgtctgtttatgctgtttgtttttagtctacagatgtggacggctccttgggagagaagccagacaccgtgaacaagccatgatagcaatggtatttgttaattaaaaaaaaattaatagaggtaaaaaagggggacaCgtgggaaagaatttctggagtgccaaatgagttggtctcccctgtgtgagacacccatggggagccatggcctctgaggagaaaagtctccttattaccttcatgtctttatgccgtgagaacataaccactcagtggcatttcacaggttgctcagggagataacactcccttgaagcaatggagtctaaacaaacatcttggctcctcctgaaacctgctcccacccatttcagtcccgataagttaaagaccttaagtagtttagacacacatctttgctcaaggaaattcacagaaactgccactgctatacatcttattgaatgactcacgagttctccttcattgattaatccttttccttatcccttcctccccctcatatctgccctaagaacaaagagcttgtaaaccaataaattaggtggagcagaagagctctgggcaatgagcaagtctcccatgctccagtcccctggacccaccttttaaactcttattctgtctctttctaattcatttgtctctgctggactcagggtacctgccgggtggtgtggtgctggtttccccaaca-----------------------------------------------------------------------------------------------------------------------------------------------------------------------------------------------------------------------------------------------------------------------------------------------------------------------------------------------------------------------------------------------------------------------------------------------------------------------------------------------------------------------------------------------------------------------------------------------------------------------------------------------------------------------------------------------------------------------------------------------------------------------------------------------------------------------------------------------------------------------------------------------------------------------------------------------------------------------------------------------------------------------------------------------------------------------------------------------------------------------------------------------------------------------------------------------------------------------------------------------------------------------------------------------------------------------------------------------------------------------------------------------------------------------------------------------------------------------------------------------------------------------------------------------------------------------------------------------------------------------------------------------------------------------------------------------------------------------------------------------------------------------------------------------------------------------------------------------------------------------------------------------------------------------------------------------------------------------------------------------------------------------------------------------------------------------------------------------------------------------------------------------------------------------------------------------------------------------------------------------------------------------------------------------------------------------------------------------------------------------------------------------------------------------------------------------------------------------------------------------------------------------------------------------------------------------------------------------------------------------------------------------------------------------------------
>chrY_2019892_2025806
tgggaaaccagccccacactgcccagcaggtaccccgagtccaccgaagacaaaggaattagaaagagacagaatgagagtttaaaaggcaggtccaggggaccagagaattggagtcttgttcatggcctggagctctcagcctccacccaatttattggtttacaagctttttgttcatagggcagataggaggagtagaaaggatgaggggaaggattaatcagtgaaggagaactcgtgagtcattcaataggatgtatagcagtggcggtttctgtgaatttccttgagcaaaggtgtgtgtctaaactacttaatgtatttaacttatcgggactgaaatgggtggcagtaggtttcaggagaagccaagacatttgattagactccactgcttcaagggagtgttatttccctgagcaagctgtggcataccgctgagctgttatgctctccaggcataagggcatgaaggcaataaggagacttttctcctcagacaccatccatggctccccatgggagtctcacacaggggagaccaactcatctggcatcccagaaactctcttttccatatgtcccacttttttgtccccattttttttaaaattaataaccaccattgctatcatagctcattcacggtgtctgtcttctctcccaaggtgctgtccgcaactgtagactaaaaaaaaaaaaaaaaaaaagcataaacagacacaaaccaaaataatatttgcagttgatgatccacctatggttttaattcactttaaaggattattgttaaaaaggccatcagtggctctagcaagaatatcagctccaggcaacaagctgagacgagcctgagatgctgcaaaaagttgttttttcagtttagcagtatctaatgttaaattatcttctcctggtaggcgatgtctaatcaactcccaatggtgttcagtggtattataagagctaggaggaaacaaaaatcagaagtattccaatcactttttatttgaattctctgctccaagctcataatctgaccacccattcaaattactgtttgatgaagatcattaatttgatttgccaatttttgatctatttggctttgggaattccaaagcttggaaaaatttttctgtcaactatccacagagctcacagtttgaatagaagaatgcaaagctacaccagcagcagcagctatagctgtgaccgctataaggcccgtgatgacagctattaaggtaaatatgaatctctttggtctattaagtatttcttttagtactgcagtgataatatatatggaggaagaggcgtcccaaggtctattgagggaaacaggtatccaaactccttctcaggccctaaccagtaaagtgctgttatctttattaaaggtagaattaatgcaggtaaaaatatgacagctgaggcatgatatggtttgagagtcaagtaggatattaacttttcctgctgctaacataaaaagaggtttaacacaactctgcaatgggactgtctgattagagatcatggctacaacaaatcaaagtttttcactatgagtctctgttttatattctcctttccaaatcccaactggggtttgagccaacattaatttccacaattctggatgttctggacttataattggatcaatcatttttggctttggaggagccataccattctcctcccacttaatagggcaatttgtttcaattcttctatataattttagtgcattatctgggaagtcgtttgcaaaggagcctctccaaaatctttgctgtgtccggtacaatttacggcaaagtgaccccaaggggcccaatcagtgatgattccaatggaattattttgcaatactgcagcgctgtttgcaatacaatcttcccaggttagcacctctagattttcagaccatttagtggcctgcctggtgcaggacttcttattaggtttaagtttattaatctgatgatgtgtcataacatagccatgctcaaggtatttaatagtgtccaaagactgaaatgttcttccactgattacatgaatagaggtctttcatccattatgttcagggacataaaccatccaatgttgtttatcataatttaaacatcctgctgctggccccaggcagatgggaggaaagtgataaccaatggaaacattcattaacattccttcctcctctggatgagtaggaccttggttatctattggtccaggcatccagacactatcattaacataacctccactggggcatctaaacttgtaacaggcctaatcagtggtgggaatgcaatgtaggtccaataagtgtaattttgatctgccccactgcagggagactcaccaccaaggagattaccaccatcatagctaccattagattactggtggtcagcagcttgtgctgagaccgcaggttctcttcttcagtgtgagctagtctcttcatctgcccccaggtcggtggagttgcttggtaagttttactggtttccatctgctcaacagagatgttcatctgagccatctgatgaactgggggtgtagggactttctgaggtcttttcctcttcctcgaattctgcctcctggcacagcttaagatgtcttgtgggtacccagacaagaagttgattctcttctggtgagatacaaccaaatcctcaatcccaacaagacccactggggccttttgtttgggccagtttttgggccattgataaacgctatgattgacacatctgctcctgtatcgaccagagcctcaaattgttttcctttaatagtgacctacaaataggactattgtcagagacttgatttacccaataggcagccttgcctgctgaatttgtgcttctacatcctcctttttttctgagctttctcctatcttaacatatggtaaaaacaacagctgagctattctgtcacctggattagcactccagggaacagtggaggagataacaatttgaatttctccctggcaaccagagcccactaccccagtatgtacttgaattccctttaattttaagctggaccttccaagtataagtcccaccatgtcctttggcaatgggccgtaaactcccgttgggatcttcctgggagtctccccaggaaggaggaatacagcttttgtacagcatgtatttactgccccacttttatctgtggagggggacaattgctctgcatttgtgcagggatagactgggctgggaatcctctgtttggggtcagggatgacccaccctgaattgggaatgccctgttgtgaatcagggcctggtcctgagttttgccttttttggctctttgtacactctctttttgcatgtcctatctgtccccaattatatcaagatccagggaacactcatgtgttttttgttacccttagtccagccattgcctgagaaaggaggctggccttatataagggctcctcactgccatcacaggctgtaatatattcacttacagttttttcctcatttagatctgcctttaccttaatagatctaatttctgcctgacattctgtattcacagtttcataagcaagcagctgaatgatcactttcctggcacaagaatttgaaatagtcttttgagcagcttcttgcaaatggggtgataaaatctggataaatctcccttggaccctgtcaaactgagttaaaagaaggataaatagtaacagggtcatgattttttttcctggtatcttcagcgtatagttctgagctgatcaacagactcatcacccattaccatctgttgatttacagtaccccatgcctgtccaattccaagcaattgatcagatgtgatattaataggaggttgggcctgagcatttctccctgcctgacttgttgcttcatctgtccaccaggttttaaattggagaaattgagagggagacagggtggatggagctaatgactcccaatccataggtattaagggcctgttataagccacaaattataatgaagaatgaacctaagaaaaatttggcccatattgtccaattgcttgcttaaagtctttttaatattttaaaaggaaatggctcccagcaggcccgagcatgttctctgggctcctcagctggagaaataattaccagaaactgccaagcatccaaatcccccatttcttgtgcctgtcaaatggatgcctgaattgcccctgcaccataatttgtatttggactggctcacagcatttctctcccataattaacaggtggacaagcctagatcattccctcaccgtaattggctgttgggctgttgaagcttccctttaccatagtcaatggtaggccgtgaaacaatgggagtggcaagccgtgtctcagtctccctttccaaaaattcataaggctgaggtggaggtggctgttctgcaccttcttctaaaggggcagtagggggaactgtttctttcatacgtttttggaggttagcatatacaccttcccatttctcccccttttttaaactagactgtgatggttgactgtgctgattatcagactcctgattattaaacttttttatgtcaccctgaaacttctcctcctccttctcagtgtggaagggctccaatgctgttttaattgctgaccacacagaccaagtggagaagggagtatcgtggccctcttgttgtgctccttttaagtctggtccgatcttgtcccagtcttttacattcatggttctgtattccaggaaccaaggagaatacttttctatgagatggaaaaaagatatgagatttttggtactcataattactcctctatggctcaataactgctgcaccaggcttaagtaattaacaaacttgtttccagcctgacccatattttcctgaggttgccctggaattctctgagtgccccacttacctgtagagtgtgaagggaaaaggtactcggacatcctttgtcagtcatcctgcactttctacgctctggtgttccctcactggatgatttgtagagatatagggagcaccgtgttgggcaccagatgttgaggaaacaagccccacaccactgggcaggtaccccgtgtccagcggagaccatggaattagaaagaggaagattgagagtttaaaaagcaggtccaggggaccagagaattggaggcttgctcacggacccgagctctcaacctccacccaatttattggtttacaagctctttgttcttaggtcagatgggaggggtaggaagggatgaggaaaatgattaatcagtgaagcagaactcgtgagtcgttcaataagatgtatagcagtggtggtttctgtgaatttcctcttgcaaaggcatgtgtctaaactatgtaagatttttaacagccaggagcagtggctcatgcctgtaatcccagcactttgggaagcagaggtgggcagatcatgagatcaggagatcaagaccacggtgaaaacctgtctctgctaaaaatacaaacaattagccaggtgcagcggtgggtgcctgtagtcccagctactcggaatgctgaggcaggagaatggtgtgaacatgggaagtggagcttgtggtgagccaagatcacaccactgcactccagcctgggtgacagaggcagactccatctcaaaaaattataatagaaataataaaaataacttttcaggactgaaatgggtgggagtgggtttcagtagaagacaagatgtttgattatacaccactgcttcaagggagtgttatttccctgagcaacctgtagcatgccgctgagctgttatgctcttgagcataaagacatgaaggcaataaggagacttttctcctcagaggccacccatg-------------------------------------------------------------------------------------------------------------------------------------------------------------------------------------------------------------------------------------------------------------------------------------------------------------------------------------------------------------------------------------------------------------------------------------------------------------------------------------------------------------------------------------------------------------------------------------------------------------------------------------------------------------------------------------------------------------------------------------------------------------------------------------------------------------------------------------------------------------------------------------------------------------------------------------------------------------------------------------------------------------------------------------------------------------------------------------------------------------------------------------------------------------------------------------------------------------------------------------------------------------------------------------------------------------------------------------------------------------------------------------------------------------------------------------------------------------------------------------------------------------------------------------------------------------------------------------------------------------------------------------------------------------------------------------------------------------------------------------------------------------------------------------------------------------------------------------------------------------------------------------------------------------------------------------------------------------------------------------------------------------------------------------------------------------------------------------------------------------------------------------------------------------------------------------------------------------------------------------------------------------------------------------------------------------------------------------------------------------------------------------------------------------------------------------------------------------------------------------------------------------------------------------------------------------------------------------------------------------------------------------------------------------------------------------------------------------------------------------------------------------------------------------
>chrY_6151270_6157165
ctccttattgccttcatgtctttatgctcaagagcataacagctcagcggcatgctacaggttgctcagggaaataacactcccttgaagcagtggtgtataatcaaacatcttgtcttctactgaaacccactcccacccatttcagtcctgaaaagttatttttattatttctattataattttttgggatggagtctccctctgtcacccaggctggagtgcagtggtgtgatcttggctcaccacaagctccacttcccatgttcacaccattctcctgcctcagcattccgagtagctgggactacaggcacccaccgctgcacctggctaattgtttgtatttttagcagagacaggttttcaccgtggtcttgatctcctgatctcatgatctgcccgcctctgcttcccaaagtgctgggattacaggcatgagccactgctcctggctgttaaaaatcttacatagtttagacacatgcctttgcaagaggaaattcacagaaaccaccactgctatacatcttattgaacgactcacgagttctgcttcactgattaatcattttcctcatcccttcctacccctcccatctgacctaagaacaaagagcttgtaaaccaataaattgggtggaggttgagagctcgggtccgtgagcaagcctccaattctctggtcccctggacctgcttttcaaactctcaatcttcctctttctaattccatggtctccgctggacacggggtacctgcccagtggtgtggggcttgttacctcaacatctggtgcccaacacagtgctccctatatctctacaaatcatccagtgagggaacaccagagcgtagaaagtgcagtatgactgacaaaggatgtccgagtaccttttcccttcacactctgcaggtaagtggggcactcagagaattccagggcaacctcaggaaaatatgggtcaggctggaaacaagtttgttaattacttaagcctggtgcagcagttattgagccatagaggagtaattatgagtaccaaaaatctcatatcttttttccatctcatagaaaagtattctccttggttcctggaatacagaaccatgaatgtaaaagactgggacaagatcggaccagactcaaaaggagcacaacaagagggccacgatactcccttctccacttggtctgtgtggtcagcaattaaaacagcactggagcccttccacactgagaaggaggaggagaagtttcagggtgacataaaaaagtttaataatcaggagtctgataatcagcacagtcaaccatcacagtctagtttaaaaaagggggagaaatgggaaggtgtatatgctaacctccaaaaacgtatgaaagaaacagttccccctactgcccctttagaagaaggtgcagaacagccacctccacctcagccttatgaatttttggaaagggagactgagacacggcttgccactcccattgtttcacggcctaccattgactatggtaaagggaagcttcaacagcccaacagccaattacggtgagggaatgatctaggcttgtccacctgttaattatgggagagaaatgctgtgagccagtccaaatacaaattatggtgcaggggcaattcaggcatccatttgacaggcacaagaaatgggggatttggatgcttggcagtttctggtaattatttctccagctgaggagcccagagaacatgctcgggcctgctgggagccatttccttttaaaatattaaaaagactttaagcaagcaattggacaatatgggccaaatttttcttaggttcattcttcattataatttgtggcttataacaggcccttaatacctatgggttgggagtcattagctccatccaccctgtctccctctcaatttctccaatttaaaacctggtggacagatgaagcaacaagtcaggcagggagaaatgctcaggcccaacctcctattaatatcacatctgatcaattgcttggaattggacaggcatggggtactgtaaatcaacagatggtaatgggtgatgagtctgttgatcagctcagaactatacgctgaagataccaggaaaaaaattcatgaccctgttactatttatccttcttttaactcagtttgacagggtccaagggagatttatccagattttatcaccccatttgcaagaagctgctcaaaagactatttcaaattcttgtgccaggaaagtgatcattcagctgcttgcttatgaaactgtgaatacagaatgtcaggcagaaattagatctattaaggtaaaggcagatctaaatgaggaaaaactgtaagtgaatatattacagcctgtgatggcagtgaggagcccttatataaggccagcctcctttctcaggcaatgactggactaagggtaacaaaaaacacatgagtgttccctggatcttgatataattggggacagataggacatgcaaaaagagagtgtacaaagagccaaaaaaggcaaaactcaggaccaggccctgattcaaaacagggcattcccaattcagggtgggtcatccctgaccccaaacagaggattcccagcccagtctatccctgcacaaatgcagagcaattgtccccctccacagataaaagtggggcagtaaacacatgctgtacaaaagctgtattcctccttcctggggagactcccaggaagatcccaacgggagtttacggcgcattgccaaaggacatggtgggacttatacttggaaggtccagcttaaaattaaagggaattcaagtacatactggggtagtgggctctgattgccagggagaaattcaaattgttatctcctccactgttccctggagtgctaatccaggtgacagaatagctcagctgttgtttttaccatatgttaagataggagaaagctcagaaaaaaaggaggatgtagaagcacaaattcagcaggcaaggctgcctattgggtaaatcaagtctctgacaatagtcctatttgtaggtcactattaaaggaaaacaatttgaggctctggtcgatacaggagcagatgtgtcaatcatagcgtttattaatggcccaaaaactggcccaaacaaaaggccccagtgggtcttgttgggattgaggatttggttgtatctcaccagaagagaatcaacttcttgtctgggtacccacaagacatcttaagctgtgccaggagccagaattcgaggaagaggaaaagacctcagaaagtccctacacccccagttcatcagatggctcggatgaacatctctgttgagcagatggaaaccagtaaaacttaccaagcaaccccaccgacctgggggcagatgaagagactagctcacactgaagaagagaacctgcggtctcagcacaagctgctgaccaccagtaatctaatggtagctatgatggtggtaatctcctttgtggtgagtctccctgcagtggggcagatcaaaattacacttattggacctacattgcattcccaccactgattaggcctgttacaagtttagatgccccagtggaggttatgttaatgatagtgtctggatgcctggaccaatagataagcaaggtcctactcatccggaggaggaaggaatgttaatgaatgtttccattggttatcactttcctcccctctgcctggggccagcagcaggatgtttaaattatgataaacaacattggatggtttatgtccctgaacataatggatgaaagacctctattcatgtaatcagtggaagaacatttcagtctttggacactattaaataccttgagcatggctatgttatgacacatcatcagattaataaacttaaacctaataagaagtcctgcaccaggcaggccactaaatggtctgaaaatctagaggtgctaacctgggaagattgtattgcaaacagcgctgcagtattgcaaaataattccattggaatcgtcactgattgggcccctaggggtcactttgccgtaaattgtaccggacacagcaaagattttggagaggctcctttgcaaacgacttcccagataatgcactaaaattatatagaagaattgaaacaaattgccctattaagtgggaggagaatggtatggctcctccaaagccaaaaatgattgatccaattataagtccagaacatccagaattgtggaaattaatgttggctcaaaccccagttgggatttggaaaggagaatataaaacagagactcatagtgaaaaactttgatttgttgtagccatgatctctaatcagacagtcccattgcagagttgtgttaaacctccttttatgttagcagcaggaaaagttaatatcctacttgactctcaaaccatatcatgcctcagctgtcatatttttacctgcattaattctacctttaataaagataacagcactttactggttagggcctgagaaggagtttggatacctgtttccctcaatagaccttgggacgcctcttcctccatatatattatcactgcagtactaaaagaaatacttaatagaccaaagagattcatatttaccttaatagctgtcatcacgggccttatagcggtcacagctatagctgctgctgctggtgtagttttgcattcttctattcaaactgtgagctctgtggatagttgacagaaaaatttttccaagctttggaattcccaaagccaaatagatcaaaaattggcaaatcaaattaatgatcttcatcaaacagtaatttgaatgggtggtcagattatgagcttggagcagagaattcaaatgcaaagtgattggaatacttctgatttttgtttcctcctagctcttataataccactgaacaccactgggagttgattagacatcacctaccaggagaagataatttaacattagatactgctaaactgaaaaaacaactttttgcagcatctcaggctcatctcagcttgttgcctggagctgatattcttgctagagccactgatggcctttttaacaattatcctttaaagtgaattaaaaccataggtggatcatcaactgcaaatattattttggtttgtgtctgtttatgcttttatttatttatttatttatttagtctacagttgcggacagcaccttgggagagaagacagacaccgtgaatgagctatgatagcaatggtggttattaatttaaaaaaaaatggggacaaaaaagtgggacatatggaaaagagagtttctgggatgccagatgagttggtctcccctgtgtgagactcccatggggagccatggatggtgtctgaggagaaaagtctccttattgccttcatgcccttatgcctggagagcataacagctcagcggtatgccacagcttgctcagggaaataacactcccttgaagcagtggagtctaatcaaatgtcttggcttctcctgaaacctactcccacccatttcagtcccgataagttaaatacattaagtagtttagacacacacctttgctcaaggaaattcacagaaaccgccactgctatacatcctattgaatgactcacgagttctccttcactgattaatccttcccctcatccctttctactcctcctatctgccctatgaacaaaaagcttgtaaaccaataaattgggtggaggctgagagctccaggccatgaacaagactccaattctctggtcccctggacctgccttttaaactctcattctgtctctttctaattcctttgtcttcggtggactcggggtacctgctgggcagtgtggggctggtttcccaaca--------------------------------------------------------------------------------------------------------------------------------------------------------------------------------------------------------------------------------------------------------------------------------------------------------------------------------------------------------------------------------------------------------------------------------------------------------------------------------------------------------------------------------------------------------------------------------------------------------------------------------------------------------------------------------------------------------------------------------------------------------------------------------------------------------------------------------------------------------------------------------------------------------------------------------------------------------------------------------------------------------------------------------------------------------------------------------------------------------------------------------------------------------------------------------------------------------------------------------------------------------------------------------------------------------------------------------------------------------------------------------------------------------------------------------------------------------------------------------------------------------------------------------------------------------------------------------------------------------------------------------------------------------------------------------------------------------------------------------------------------------------------------------------------------------------------------------------------------------------------------------------------------------------------------------------------------------------------------------------------------------------------------------------------------------------------------------------------------------------------------------------------------------------------------------------------------------------------------------------------------------------------------------------------------------------------------------------------------------------------------------------------------------------------------------------------------------------------------------------------------------------------------------------------------------------------------------------------------------------------------------------------------------------------------------------------------------------------------------------------------------------------------------------------------------
>chr19_39063080_39068105
GtgtgggaaagagagtttctggagtaccagatgagttggtctcccctatgtgagacacccatggggagccatgggtggcctctgaggagaaaagtctccttattgtctttatgtctttatgctcccagagcatacctgctcagcagcattccacaggttgctcagggagataacacttccttaaagcagtgaagtacaatcaaacatcttggcttctcctgaaacccactcccactcatttcagtcctgataagattttaagtagtttagacacacgcctttgctcaaggaaattcacagaaatcgccactgctctacatcttattgaataactcatgagttctccttcattgattaatccttttcctcatcccttccttgccctctcatctgccctaagaacaaagagcttgtaagccaataaattaggcagagccaaagagctctgggccatgagcaagcctctaatgctctggtcctccggacccaccttttaaattcttactctgtttctttctaactcttttgtctccgttggactcacagtacctgcagggtggtgtggggctggtttccccaacatctggcgcccaacgtggggctccccgtaatctctacaaataatctggtgaaggaatgctagagcatggaaagtggaagatgacagaaaaagggtgcctgaatatgttttcacttcaagctctgtggataagtagtgtgcttggagaattccagggtaacctcgggaaaacaggtcaggctgagagtaaatttgctaattacttaagcttggtgtggcagttattgtgccacagaggggcaattgtgagtacccaaaatctcacatctttgtttccgctcatagaaaagtattccccttggttcccggaataaggaaccatgaatgtaaaagactgcaacaagttcggagcagacttaaaatgagcacaacaagagggctacgatattcccttgtctgcttggtctgtgtggtcagcaatcaaaataccactggagcctttccacactgaggaggatgagaagtttcaggatgacatagaaaagtttaataatcaggagtttgatgatctgcaaagtgaaccatcacagtttagtttaaaaaagggggagaatgggatatatgctaacctccaaaaacttatagaagaaacatttccacctactgcagaaacagtgccacccactgtgcctttaggggaaggtccagaatggccaccctcctcagccttatgaatttttggaatgggagcctgagacatgacttgctgctcccattgttgcatgcctcacaattaactatggtgaagggaagcttcaggctcacccaacagccaattatggtgagggaatgatccaggcttgtccaccttttaattatggtagaggaatgctgtgagcaggtccaaatacaaattatggtgcagggacaatccaggcatctatttaccaggcatgagatgtgggggatttggatgcttggcagtttctggtaattatttctccagctgaggagcccagagaacatgctgaagcatgctgggagccatttccttttaaaatattaaaaagacttaaagcaagcaattggacaatatgggccaaattctccttaggttcattccttgttacaatctgtggcttataacaggcatttaatacctatggattgggaggcattagcccactccatcctgtcccccactgagtttctccaatttaaaaactggtggacagatcaagcaacaacaaatcaggcatgcagaaatgctcaagcccaacctcctgttaatatcacatctgatcacttgcttggaatcagacaggcatggggtactctaaattgacagatggtaatgggtgatgaggctattgatcagctcagaactatatgcctcagagcctgggaaaaaattcacgaccctggtactacttatccttcttttaactcagttcaacagggtccaaaggagccttatccagattttatcacccgtttgcaagacatggctcaaaaggctattttggattctcatgtcaggaaagtgatcgttcagctgcttgcttatgaaaatgctgatacagaatgtcaggcagaaattagacctattaagggaaaggcagatctaaatgaggaaaaaactttaagtgaatacattaaagcctgtgatggcattggaggcacttgaataaggccagccttcttgctcaggcaatggctggactaagggtaacaaaaaacatatgagtgttccctggatcttgctataattgtggacagataggacatacaaaaagagagtgtacaaagagccaaaaaaggcaaaactcaggaggaaaaagcagggaaccaggtacctgtcccagatgtaaaaagggaaaacactgggctaatcaatgtcattcaaagtttgataacagtggacagcccttaccaggaaatggacagaggggccagccacaggccctgattcaaaatggggcattcccaattcaggacaggacatccctgactacaaatggggtgttcccagcccagtctatccctgtacaaatgtacagcaattattcccctccacagctaaaagtggggcagtagatttatgctgtactgaagctgtatccctccttcctggggagcctcctaggaaggtcccaatgggagcttatgacccattgccagatggcaaggtgggaaggtccagcttaaatttaaaggcaattcaagtacacactggagtagtggactctgattgccagggagaaattcaaattgttatctcctccactgttccctggagtgctaatccaggtgacagaatagctcaactgttgcttttactgtatattaacttaggagaaagctcagaaaaaagaacaggataatttggaagcacaaattcagcaggcaagcctgcctattgggtaaatcaagtctctgacaatagacctatttgtaggtcactattcaaggaaaacaatttgagggtgtggtcgacacaggagcagatgtgtcgatcatagctctttatcaatggcccaaaaagtggcccaaacaaaaggacccagtgggtcttcttggggttgagggtttgcttgtatctcaccaggagagaatcagcttcctgtctgggtacccacaagacatcttaagttgtgccatgagccagaatccaaggaagaggaaaagacctcagaacgtccctacacccccagttcatcagatggctcagatgaacatctctgttgagcagatggaaaccagtaaaactcaccaagcaactccaccgacctgggggcagatgaagagactagctcacattgcagaagagaacctgaggtctcagaacaagctgctgaccaccagtaatctaatggtagctatgatggaggtaatctccttggtggtgagtcaccctgcagtggggcagatcaaaattacacttattggacctaagttccattcccaccactgattaggcctattacattgttagaacccccagtggaggttatattaatgatagtgtctggatgcctggaccaatagataaccaaggtcctactcatccagaggaggaaggaatgttgtagccatgacctctaatcagacggtcccattgcagagttgtgtttaacctccttttatgttggcagtgggaaaaattaatatcctagctgactctcaaaccatatcatgcctcaactctcatctttttacctgcattaattctacctttaataaagataatagcatgttactgtttagggcccgagaaggagtttggatacctgtttccctcaatagaccttgggaagcctctccctctatacatattatcactgaagtactaaaaggaatacttaatagatcaaaatgattcatatttactttaatagctgtgatcatgggccttatagctgtcacagctactgctgctgctgctggtgttgctttgcactcttctattcaaactgtgggctttgtggatagttggcagaaaaattcttctaagctttggaattcccaaagccaaatagatcaaaaattggcaaatcaaattaatgatctccgtcaaacagtaatttggatgggagattggattatgagcttggagcaatgtgattggaatacttctgatttttgtttactcctagctcttataatgccactgtacaccattgggagatgattagatgtaacccacaaggaaaagaagataatttaaccctagatattgctaaactgaaaaaacaactttttgaggtatctcaggctcgtctcaacctgttgctcggagctgatattcttgctggagccactgatggcctttctaataccaatcctttaaagtggattaaaaccatagctggatcaacaattgcaaattttattttggtttatgtatgtttatgctgtttgtttttagtctacagatgcagacgacgccttcggagagaagccagacactgtgaacgagacatgatagtaatagcagttattaataaaaaaaaaattaatagagacaaaaaaagggAGACgtgggaaaaagagtttctggagtgccagatgaattggtctcccccgtgcaagacacccatggggagccatgggcagcctctaaggagaaaagtctccttattgccttcatgtctttatgccctgagagcataaccggtcagtggcatttcacaggttgatcagggagatagcactccctagaagcagtggagtataatcaaacatcttggcttctcctgaaacccactcccacccatttcagttctgataagttaaagatcttaagtagtttagacacatgcctttgctcaaggaaatacacagaaatcgccactgctgttcatcttattgaatgactcacgagttctccttcattgattaatccttttcctcatcccttcctcaccctcccatctgctctaagaacaaagagcttgtaaaccaataaattaggcagagccaaagagctctgggcctccgacgctc--------------------------------------------------------------------------------------------------------------------------------------------------------------------------------------------------------------------------------------------------------------------------------------------------------------------------------------------------------------------------------------------------------------------------------------------------------------------------------------------------------------------------------------------------------------------------------------------------------------------------------------------------------------------------------------------------------------------------------------------------------------------------------------------------------------------------------------------------------------------------------------------------------------------------------------------------------------------------------------------------------------------------------------------------------------------------------------------------------------------------------------------------------------------------------------------------------------------------------------------------------------------------------------------------------------------------------------------------------------------------------------------------------------------------------------------------------------------------------------------------------------------------------------------------------------------------------------------------------------------------------------------------------------------------------------------------------------------------------------------------------------------------------------------------------------------------------------------------------------------------------------------------------------------------------------------------------------------------------------------------------------------------------------------------------------------------------------------------------------------------------------------------------------------------------------------------------------------------------------------------------------------------------------------------------------------------------------------------------------------------------------------------------------------------------------------------------------------------------------------------------------------------------------------------------------------------------------------------------------------------------------------------------------------------------------------------------------------------------------------------------------------------------------------------------------------------------------------------------------------------------------------------------------------------------------------------------------------------------------------------------------------------------------------------------------------------------------------------------------------------------------------------------------------------------------------------------------------------------------------------------------------------------------------------------------------------------------------------------------------------------------------------------------------------------------------------------------------------------------------------------------------------------------------------------------------------------------------------------------------------------------------------------------------------------------------------------------
>chrY_1786750_1792226
gccatgggtggcctctgaggagaaaagtctccttattgccttcatgtctttatgctcaagagcataacagctcagcggcatgctacaggttgctcagggaaataacactcccttgaagcagtggtgtataatcaaacatcttgtcttctactgaaacccactcccacccatttcagtcctgaaaagttatttttattatttctattataattttttgagatggagtctccctctgtcacccaggctggagtgcagtggtgtgatcttggctcaccacaagctccacttcccatgttcacaccattctcctgcctcagcattccgagtagctgggactacaggcacccaccgctgcacctggctaattgtttgtatttttagcagagacaggttttcaccgtggtcttgatctcctgatctcatgatctgcccgcctctgcttcccaaagtgctgggattacaggcatgagccactgctcctggctgttaaaaatcttacatagtttagacacatgcctttgcaagaggaaattcacagaaaccaccactgctatacatcttattgaacgactcacgagttctgcttcactgattaatcattttcctcatcccttcctacccctcccatctgacctaagaacaaagagcttgtaaaccaataaattgggtggaggttgagagctcgggtccgtgagcaagcctccaattctctggtcccctggacctgctttttaaactctcaatcttcctctttctaattccatggtctccgctggacacggggtacctgcccagtggtgtggggcttgtttcctcaacatctggtgcccaacacggtgctccttatatctctacaaatcatccagtgagggaacaccagagcgtagaaagtgcaggatgactgacaaaggatgtccgagtaccttttcccttcacactctacaggtaagtggggcacacagagaattccagggcaacctcaggaaaatatgggtcaggctggaaacaagtttgttaattacttaagcctggtgcagcagttattgagccatagaggagtaattatgagtaccaaaaatctcatatcttttttccatctcatagaaaagtattctccttggttcctggaatacagaaccatgaatgtaaaagactgggacaagatcggaccagacttaaaaggagcacaacaagagggccacgatactcccttctccacttggtctgtgtggtcagcaattaaaacagcactggagcccttccacactgagaaggaggacgagaagtttcagggtgacataaaaaagtttaataatcaggagtctgataatcagcacagtcaaccatcacagtctagtttaaaaaagggggagaaatgggaaggtgtatatgctaacctccaaaaacatatgaaagaaacagttccccctactgcccctttagaagaaggtgcagaacagccacctccacctcagccttatgaatttttggaaagggagactgagacacggcttgccactcccattgtttcacggcctaccattgactatggtaaagggaagcttcaacagcccaacagccaattacggtgagggaatgatctaggcttgtccacctgttaattatgggagagaaatgctgtgagccagtccaaatacaaattatggtgcaggggcaattcaggcatccatttgacaggcacaagaaatgggggatttggatgcttggcagtttctggtaattatttctccagctgaggagcccagagaacatgctcgggcctgctgggagccatttccttttaaaatattaaaaagactttaagcaagcaattggacaatatgggccaaatttttcttaggttcattcttcattataatttgtggcttataacaggcccttaatacctatggattgggagtcattagctccatccaccctgtctccctctcaatttctccaatttaaaacctggtggacagatgaagcaacaagtcaggcagggagaaatgctcaggcccaacctcctattaatatcacatctgatcaattgcttggaattggacaggcatggggtactgcaaatcaacagatggtaatgggtgatgagtctgttgatcagctcagaactatatgctgaagataccaggaaaaaaattcatgaccctgttactatttatccttcttttaactcagtttgacagggtccaagggagatttattcagattttatcaccccatttgcaagaagctgctcaaaagactatttcaaattcttgtgccaggaaagtgatcattcagctgcttgcttatgaaactgtgaatagagaatgtcaggcagaaattagatctattaaggtaaaggcagatctaaatgaggaaaaaactgtaagtgaatatattacagcctgtgatggcagtgaggagcccttatacgaggccagcctcctttctcaggcaatggctggactaagggtaacaaaaaacacatgagtgttccctggatcttgatataattggggacagataggacatgcaaaaagagagtgtacaaagagccaaaaaaggcaaaactcaggaccaggccctgattcaaaacagggcattcccaattcagggtgggtcatccctgaccccaaacagaggattcccagcccagtctatccctgcacaaatgcagagcaattgtccccctccacagataaaagtggggcagtaaatacatgctgtacaaaagctgtattcctccttcctggggagactcccaggaagatcccaacgggagtttacggcccattgccaaaggacatggtgggacttatacttggaaggtccagcttaaaattaaagggaattcaagtacatactggggtagtgggctctgattgccagggagaaattcaaattgttatctcctccactgttccctggagtgctaatccaggtgacagaatagctcagctgttgtttttaccatatgttaagataggagaaagctcagaaaaaaaggaggatgtagaagcacaaattcagcaggcagggcggcctattgggtaaatcaagtctctgacaatagtcctatttgtaggtcactattaaaggaaaacaatttgaggctctggtcgatacaggagcagatgtgtcaatcatagcgtttatcaatggcccaaaaaccggcccaaacaaaaggccccagtgggtcttgttgggattgaggatttggttgtatctcaccagaagagaatcaacttcttgtctgggtacccacaagacatcttaagctgtgccaggagccagaattcgaggaagaggaaaagacctcagaaagtccctacacccccagttcatcagatggctcagatgaacatctctgttgagcagatggaaaccagtaaaacttaccaagcaactccaccgacctgggggcagatgaagagactagctcacactgaagaagagaacctgcggtctcagcacaagctgctgaccaccggtaatctaatggtagctatgatggtggtaatctccttggtggtgagtctccctgcagtggggcagatcaaaattacacttattggacctacattgcattcccaccactgattaggcctgttacaagtttagatgccccagtggaagttatgttaatgatagtgtctggatgcctggaccaatagataaccaaggtcctactcatccagaggaggaaggaatgttaatgaatgtttccattggttatcactttcctcccatctgcctggggccagcagcaggatgtttaaattatgataaacaacattggatggtttatgtccctgaacataatggatgaaagacctctattcatgtaatcagtggaagaacatttcagtctttggacactattaaataccttgagcatggctatgttatgacacatcatcagattaataaacttaaacctaataagaagtcctgcaccaggcaggccactaaatggtctgaaaatctagaggtgctaacctgggaagattgtattgcaaacagcgctgcagtattgcaaaataattccactggaatcatcactgattgggcccctaggggtcactttgctgtaaattgtaccggacacagcaaagattttggagaggctcctttgcaaacgacttcccagataatgcactaaaattatatagaagaattgaaacaaattgccctattaagtgggaggagaatggtatggctcctccaaagccaaaaatgattgatccaattataagtccagaacatccagaattgtggaaattaatgttggctcaaaccccagttgggatttggaaaggagaatataaaacagagactcatagtgaaaaactttgatttgttgtagccatgatctctaatcagacagtcccattgcagagttgtgttaaacctccttttatgttagcagcaggaaaagttaatatcctacttgactctcaaaccatatcatgcctcagctgtcatatttttacctgcattaattctacctttaataaagataacagcactttactggttagggcctgagaaggaatttggatacctgtttccctcaatagaccttgagacgcctcttcctccatatatattatcactgcagtactaaaagaaatacttaatagaccaaagagattcatatttaccttaatagctgtcatcacgggccttatagcggtcacagctatagctgctgctgctggtgtagctttgcattcttctattcaaactgtgagctctgtggatagttgacagaaaaatttttccaagctttggaattcccaaagccaaatagatcaaaaattggcaaatcaaattaatgatcttcatcaaacagtaatttgaatgggtggtcagattatgagcttggagcagagaattcaaataaaaagtgattggaatacttctgatttttgtttcctcctagctcttataataccactgaacaccattgggagttgattagacatcgcctaccaggagaagataatttaacgttagatactgctaaactgaaaaaacaactttttgccgcatctcaggctcatctcagcttgttgcctggagctgatattcttgctagagccactgatggcctttttaacaataatcctttaaagtgaattaaaaccataggtggatcatcaactgcaaatattattttggtttgtgtctgtttatgcttttatttatttatttatttatttttttagtctacagttgcggacagcaccttgggagagaagacagacaccgtgaatgagctatgatagcaatggtggttattaatttaaaaaaaaatggggacaaaaaagtgggacatatggaaaagagagtttctgggatgccagatgagttggtctcccctgtgtgagactcccatggggagccatggatggtgtctgaggagaaaagtctccttattgccttcatgcccttatgcctggagagcataa-------------------------------------------------------------------------------------------------------------------------------------------------------------------------------------------------------------------------------------------------------------------------------------------------------------------------------------------------------------------------------------------------------------------------------------------------------------------------------------------------------------------------------------------------------------------------------------------------------------------------------------------------------------------------------------------------------------------------------------------------------------------------------------------------------------------------------------------------------------------------------------------------------------------------------------------------------------------------------------------------------------------------------------------------------------------------------------------------------------------------------------------------------------------------------------------------------------------------------------------------------------------------------------------------------------------------------------------------------------------------------------------------------------------------------------------------------------------------------------------------------------------------------------------------------------------------------------------------------------------------------------------------------------------------------------------------------------------------------------------------------------------------------------------------------------------------------------------------------------------------------------------------------------------------------------------------------------------------------------------------------------------------------------------------------------------------------------------------------------------------------------------------------------------------------------------------------------------------------------------------------------------------------------------------------------------------------------------------------------------------------------------------------------------------------------------------------------------------------------------------------------------------------------------------------------------------------------------------------------------------------------------------------------------------------------------------------------------------------------------------------------------------------------------------------------------------------------------------------------------------------------------------------------------------------------------------------------------------------------------------------------------------------------------------------------------------------------------------------------------------------------------------------------------------------------------------------------------------------------------
>chrY_14791990_14797426
gccatgggtggcctctgaggagaaaagtctccttattgccttcatgtctttatgctcaagagcataacagctcagcggcatgctacaggttgctcagggaaataacactcccttgaagcagtggtgtataatcaaacatcttgtcttctactgaaacccactcccacccatttcagtcctgaaaagttatttttattatttctattataattttttgagatggagtctccctctgtcacccaggctggagtgcagtggtgtgatcttggctcaccacaagctccacttcccatgttcacaccattctcctgcctcagcattccgagtagctgggactacaggcacccaccgctgcacctggctaattgtttgtatttttagcagagacaggttttcaccgtggtcttgatctcctgatctcatgatctgcccgcctctgcttcccaaagtgctgggattacaggcatgagccactgctcctggctgataaaaatcttacatagtttagacacatgcctttgcaagaggaaattcacagaaaccaccactgctatacatcttattgaacgactcacgagttctgcttcactgattaatcattttcctcatcccttcctacccctcccatctgacctaagaacaaagagcttgtaaaccaataaattgggtggaggttgagagctcgggtccgtgagcaagcctccaattctctggtcccctggacctgcttttcaaactctcaatcttcctctttctaattccatggtctccgctggacacggggtacctgcccagtggtgtggggcttgtttcctcaacatctggtgcccaacacagtgctccctatatctctacaaatcatccagtgagggaacaccagagcgtagaaagtgcaggatgactgacaaaggatgtccgagtaccttttcccttcacactctacaggtaagtggggcactcagagaattccagggcaacctcaggaaaatatgggtcaggctggaaacaagtttgttaattacttaagcctggtgcagcagttattgagccatagaggagtaattatgggtaccaaaaatctcatatcttttttccgtctcatagaaaagtattctccttggttcctggaatacagaaccatgaatgtaaaagactgggacaagatcggaccagacttaaaaggagcacaacaagagggccacgatactcccttctccacttggtctgtgtggtcagcaattaaaacagcactggagcccttccacactgagaaggaggaggagaagtttcagggtgacataaaaaagtttaataatcaggagtctgataatcagcacagtcaaccatcacagtctagtttaaaaaagggggagaaatgggaaggtgtatatgctaacctccaaaaacgtatgaaagaaacagttccccctactgcccctttagaagaaggtgcagaacagccacctccacctcagccttatgaatttttggaaagggagactgagacacggcttgccactcccattgtttcacggcctaccattgactatggtaaagggaagcttcaacagcccaacagccaattacggtgagggaatgatctaggcttgtccacctgttaattatgggagagaaatgctgtgagccagtccaaatacaaattatggtgcaggggcaattcaggcatccatttgacaggcacaagaaatgggggatttggatgcttggcagtttctggtaattatttctccagctgaggagcccagagaacatgctcgggcctgctgggagccatttccttttaaaatattaaaaagactttaagcaagcaattggacaatatgggccaaatttttcttaggttcattcttcattataatttgtggcttataacaggcccttaatacctatggattgggagtcattagctccatccaccctgtctccctctcaatttctccaatttaaaacctagtggacagatgaagcaacaagtcaggcagggagaaatgctcaggcccaacctcctattaatatcacatctgatcaattgcttggaattggacaggcatggggtactgtaaatcaactgatggtaatgggtgatgagtctgttgatcagctcagaactatacgctgaagataccaggaaaaaaattcatgaccctgttactatttatccttcttttaactcagtttgacagggtccaagggagatttatccagattttatcaccccatttgcaagaagctgctcaaaagactatttcaaattcttgtgccaggaaagtgatcattcagctgcttgcttatgaaactgtgaatacagaatgtcaggcagaaattagatctattaaggtaaaggcagatctaaatgaggaaaaaactgtaagtgaatatattacagcctgtgatggcagtgaggagcccttatataaggccagcctcctttctcaggcaatgactggactaagggtaacaaaaaacacatgagtgttccctggatcttgatataattggggacagataggacatgcaaaaagagagtgtacaaagagccaaaaaaggcaaaactcaggaccaggccctgattcaaaacagggcattcccaattcagggtgggtcatccctgaccccaaacagaggattcccagcccagtctatccctgcacaaatgcagagcaattgtccccctccacagataaaagtggggcagtaaatacatgctgtacaaaagctgtattcctccttcctggggagactcccaggaagatcccaacgggagtttacggcccattgccaaaggacatggtgggacttatacttggaaggtccagcttaaaattaaagggaattcaagtacatactggggtagtgggctctgattgccagggagaaattcaaattgttatctcctccactgttccctggagtgctaatccaggtgacagaatagctcagctgttgtttttaccatatgttaagataggagaaagctcagaaaaaaaggaggatgtagaagcacaaattcagcaggcaaggctgcctattgggtaaatcaagtctctgacaatagtcctatttgtaggtcactattaaaggaaaacaatttgaggctctggtcgatacaggagcagatgtgtcaatcatagcgtttatcaatggcccaaaaaccggcccaaacaaaaggccccagtgggtcttgttgggattgaggatttggttgtatctcaccagaagagaatcaacttcttgtctgggtacccacaagacatcttaagctgtgccaggagccagaattcgaggaagaggaaaagacctcagaaagtccctacaaccccagttcatcagatggctcagatgaacatctctgttgagcagacggaaaccagtaaaacttaccaagcaactccaccgacctgggggcagatgaagagactagctcacactgaagaagagaacctgtggtctcagcacaagctgctgaccaccagtaatctaatggtagctatgatggtggtaatctccttggtggtgagtctccctgcagtggggcagatcaaaattacacttattggacctacattgcattcccaccactgattaggcctgttacaagtttagatgccccagtggaggttatgttaatgatagtgtctggatgcctggaccaatagataaccaaggtcctactcatccagaggaggaaggaatgttaatgaatgtttccattggttatcactttcctcccatctgcctggggccagcagcaggatgtttaaattatgataaacaacattggatggtttatgtccctgaacataatggatgaaagacctctattcatgtaatcagtggaagaacatttcagtctttggacactattaaataccttgagcatggctatgttatgacacatcatcagattaataaacttaaacctaataagaagtcctgcaccaggcaggccactaaatggtctgaaaatctagaggtgctaacctgggaagattgtattgcaaacagcgctgcagtattgcaaaataattccattggaatcatcactgattgggcccctaggggtcactttgccgtaaattgtaccggacacagcaaagattttggagaggctcctttgcaaatgacttcccagataatgcactaaaattatatagaagaattgaaacaaattgccctattaagtgggaggagaatggtatggctcctccaaagccaaaaatgattgatccaattataagtccagaacatccagaattgtggaaattaatgttggctcaaaccccagttgggatttggaaaggagaatataaaacagagactcatagtgaaaaactttgatttgttgtagccatgatctctaatcagacagtcccattgcagagttgtgttaaacctccttttatgttagcagcaggaaaagttaatatcctacttgactctcaaaccatatcatgcctcagctgtcatatttttacctgcattaattctacctttaataaagataacagcactttactggttagggcctgagaaggagtttggatacctgtttccctcaatagaccttgagacgcctcttcctccatatatattatcactgcagtactaaaagaaatacttaatagaccaaagagattcatatttaccttaatagctgtcatcacgggccttatagcggtcacagctatagctgctgctgctggtgtagctttgcattcttctattcaaactgtgagctctgtggatagttgacagaaaaatttttccaagctttggaattcccaaagccaaatagatcaaaaattggcaaatcaaattaatgatcttcatcaaacagtaatttgaatgggtgatcagattatgagcttggagcagagaattcaaatgcaaagtgattggaatacttctgatttttgtttcctcctagctcttataataccactgaacgccattgggagttgattagacatcgcctaccaggagaagataatttaacattagatactgctaaactgaaaaaacaactttttgcagcatctcaggctcatctcagcttgttgcctggagctgatattcttgctagagccactgatggcctttttaacaataatcctttaaagtgaattaaaaccataggtggatcatcaactgcaaatattattttggtttgtgtctgtttatgcttttatttatttatttatttttttagtctacagttgcggacagcaccttgggagagaagacagacaccgtgaatgagctatgatagcaatggtggttattaattttaaaaaaaaatggggacaaaaaagtgggacatatggaaaagagagtttctgggatgccagatgagttggtctcccctgtgtgagactcccatggggagccatggatggtgtctgaggagaaaagtctc-----------------------------------------------------------------------------------------------------------------------------------------------------------------------------------------------------------------------------------------------------------------------------------------------------------------------------------------------------------------------------------------------------------------------------------------------------------------------------------------------------------------------------------------------------------------------------------------------------------------------------------------------------------------------------------------------------------------------------------------------------------------------------------------------------------------------------------------------------------------------------------------------------------------------------------------------------------------------------------------------------------------------------------------------------------------------------------------------------------------------------------------------------------------------------------------------------------------------------------------------------------------------------------------------------------------------------------------------------------------------------------------------------------------------------------------------------------------------------------------------------------------------------------------------------------------------------------------------------------------------------------------------------------------------------------------------------------------------------------------------------------------------------------------------------------------------------------------------------------------------------------------------------------------------------------------------------------------------------------------------------------------------------------------------------------------------------------------------------------------------------------------------------------------------------------------------------------------------------------------------------------------------------------------------------------------------------------------------------------------------------------------------------------------------------------------------------------------------------------------------------------------------------------------------------------------------------------------------------------------------------------------------------------------------------------------------------------------------------------------------------------------------------------------------------------------------------------------------------------------------------------------------------------------------------------------------------------------------------------------------------------------------------------------------------------------------------------------------------------------------------------------------------------------------------------------------------------------------------------------------------------------------------------
>chrY_16748108_16753037
Ttgttgggaaaccagccccacactgcccagcaggtaccccgagtccaccgaagacaaaggaattagaaagagacagaatgagagtttaaaaggcaggtccaggggaccagagaattggagtcttgttcatggcctggagctctcagcctccacccaatttattggtttacaagctttttgttcatagggcagataggaggagtagaaagggatgaggggaaggattaatcagtgaaggagaactcgtgagtcattcaataggatgtatagcagtggcggtttctgtgaatttccttgagcaaaggtgtgtgtctaaactacttaatgtatttaacttatcgggactgaaatgggtgggagtaggtttcaggagaagccaagacatttgattagactccactgcttcaagggagtgttatttccctgagcaagctgtggcataccgctgagctgttatgctctccaggcataagggcatgaaggcaataaggagacttttctcctcagacaccatccatggctccccatgggagtctcacacaggggagaccaactcatctggcatcccagaaactctcttttccatatgtcccacttttttgtccccatttttttttaaattaataaccaccattgctatcatagctcattcacggtgtctgtcttctctcccaaggtgctgtccgcaactgtagactaaaaaaataaataaataaataaaagcataaacagacacaaaccaaaataatatttgcagttgatgatccacctatggttttaattcactttaaaggattattgttaaaaaggccatcagtggctctagcaagaatatcagctccaggcaacaagctgagatgagcctgagatgctgcaaaaagttgttttttcagtttagcagtatctaatgttaaattatcttctcctggtaggcgatgtctaatcaactcccagtggtgttcagtggtattataagagctaggaggaaacaaaaatcagaagtattccaatcactttgcatttgaattctctgctccaagctcataatctgaccacccattcaaattactgtttgatgaagatcattaatttgatttgccaatttttgatctatttggctttgggaattccaaagcttggaaaaatttttctgtcaactatccacagagctcacagtttgaatagaagaatgcaaagctacaccagcagcagcagctatagctgtgaccgctataaggcccgtgatgacagctattaaggtaaatatgaatctctttggtctattaagtatttcttttagtactgcagtgataatatatatggaggaagaggcgtcccaaggtctattgagggaaacatgtatccaaactccttctcaggccctaaccagtaaagtgctgttatctttattagaggtagaattaatgcaggtaaaaatatgacagctgaggcatgatatggtttgagagtcaagtaggatattaacttttcctgctgctaacataaaaggaggtttaacacaactctgcaatgggactgtctgattagagatcatggctacaacaaatcaaagtttttcactatgagtctctgttttatattctcctttccaaatcccaactggggtttgagccaacattaatttccacaattctggatgttctggacttataattggatcaatcatttttggctttggaggagccataccattctcctcccacttaatagggcaatttgtttcaattcttctatataattttagtgcattatctgggaagtcgtttgcaaaggagcctctccaaaatctttgctgtgtccggtacaatttacggcaaagtgacccctaggggcccaatcagtgatgattccagtggaattattttgcaatactgcagcgctgtttgcaatacaatcttcccaggttagctcctctagattttcagaccatttagtggcctgcctggtgcaggacttcttattaggtttaagtatattaatctgatgatgtgtcataacatagccatgctcaaggtatttaatagtgtccaaagactgaaatgttcttccactgattacatgaatagaggtctttcatccattatgttcagggacataaaccatccaatgttgtttatcataatttaaacatcctgctgctggccccaggcagatgggaggaaagtgataaccaatggaaacattcattaacattccttcctcctctggatgagtaggaccttggttatctattggtccaggcatccagacactatcattaacataacctccactggggcatctaaacttgtaacaggcctaatcagtggtgggaatgcaatgtaggtccaataagtgtaattttgatctgccccactgcagggagactcaccaccaaggagattaccaccatcatagctaccattagattactggtggtcagcagcttgtgctgagaccgcaggttctcttcttcagtgtgagctagtctcttcatctgcccccaggtcggtggagttgcttggtaagttttactggtttccatctgctcaacagagatgttcatctgagccatctgatgaactgggggtgtagggactttctgaggtcttttcctcttccttgaattctggctcctggcacagcttaagatgtcttgtgggtacccagacaagaagttgattctcttctggtgagatacaaccaaatcctcaatcccaacaagacccactggggccttttgtttgggccggtttttgggccattgataaacgctatgattgacacatctgctcctgtatcgaccagagcctcaaattgttttcctttaatagtgacctacaaataggactattgtcagagacttgatttacccaataggcagccttgcctgctgaatttgtgcttctacatcctcctttttttctgagctttctcctatcttaacatatggtaaaaacaacagctgagctattctgtcacctggattagcactccagggaacagtggaggagataacaatttgaatttctccctggcaatcagagcccactaccccagtatgtacttgaattccctttaattttaagctggaccttccaagtataagtcccaccatgtcctttggcaatgggccgtaaactcccgttgggatcttcctgggagtctccccaggaaggaggaatacagcttttgtacagcatgtatttactgccccacttttatctgtggagggggacaattgctctgcatttgtgcagggatagactgggctgggaatcctctgtttggggtcagggatgacccaccctgaattgggaatgccctgttgtgaatcagggcctggtcctgagttttgccttttttggctctttgtacactctctttttgcatgtcctatctgtccccaattatatcaagatccagggaacactcatgtgttttttgttacccttagtccagccattgcctgagaaaggaggctggcctcatataagggctcctcactgccatcacaggctgtaatatattcacttacagttttttcctcatttagatctgcctttaccttaatagatctaatttctgcctgacattctgtattcacagtttcataagcaagcagctgaatgatcactttcctggcacaagaatttgaaatagtcttttgagcagcttcttgcaaatggggtgataaaatctggataaatctcccttggaccctgtcaaactgagttaaaagaaggataaatagtaacagggtcatgaatttttttcctggtatcttcagcgtatagttctgagctgatcaacagactcatcacccattaccatctgttgatttacagtaccccatgcctgtccaattccaagcaattgatcagatgtgatattaataggaggttgggcctgagcatttctccctgcctgacttgttgcttcatctgtccaccaggttttaaattggagaaattgagagggagacagggtggatggagctaatgactcccaatccataggtattaagggcctgttataagccacaaattataatgaagaatgaacctaagaaaaatttggcccatattgtccaattgcttgcttaaagtctttttaatattttaaaaggaaatggctcccagcaggcccgagcatgttctctgggctcctcagctggagaaataattaccagaaactgccaagcatccaaatcccccatttcttgtgcctgtcaaatggatgcctgaattgcccctgcaccataatttgtatttggactggctcacagcatttctctcccataattaacaggtggacaagcctagatcattccctcaccgtaattggctgttgggctgttgaagcttccctttaccatagtcaatggtaggccgtgaaacaatgggagtggcaagccgtgtctcagtctccctttccaaaaattcataaggctgaggtggaggtggctgttctgcaccttcttctaaaggggcagtagggggaactgtttctttcatacgtttttggaggttagcatatacaccttcccatttctcccccttttttaaactagactgtgatggttgactgtgctgattatcagactcctgattattaaacttttttatgtcaccctgaaacttctcctccttctcagtgtggaagggctccagtgctgttttaattgctgaccacacagaccaagtggagaagggagtatcgtggccctcttcttgtgctccttttaagtctggtccgatcttgtcccagtcttttacattcatggttctgtattccaggaaccaaggagaatacttttctatgagacggaaaaaagatatgagatttttggtactcataattactcctctatggctcaataactgctgcaccaggcttaagtaattaacaaacttgtttccagcctgac--------------------------------------------------------------------------------------------------------------------------------------------------------------------------------------------------------------------------------------------------------------------------------------------------------------------------------------------------------------------------------------------------------------------------------------------------------------------------------------------------------------------------------------------------------------------------------------------------------------------------------------------------------------------------------------------------------------------------------------------------------------------------------------------------------------------------------------------------------------------------------------------------------------------------------------------------------------------------------------------------------------------------------------------------------------------------------------------------------------------------------------------------------------------------------------------------------------------------------------------------------------------------------------------------------------------------------------------------------------------------------------------------------------------------------------------------------------------------------------------------------------------------------------------------------------------------------------------------------------------------------------------------------------------------------------------------------------------------------------------------------------------------------------------------------------------------------------------------------------------------------------------------------------------------------------------------------------------------------------------------------------------------------------------------------------------------------------------------------------------------------------------------------------------------------------------------------------------------------------------------------------------------------------------------------------------------------------------------------------------------------------------------------------------------------------------------------------------------------------------------------------------------------------------------------------------------------------------------------------------------------------------------------------------------------------------------------------------------------------------------------------------------------------------------------------------------------------------------------------------------------------------------------------------------------------------------------------------------------------------------------------------------------------------------------------------------------------------------------------------------------------------------------------------------------------------------------------------------------------------------------------------------------------------------------------------------------------------------------------------------------------------------------------------------------------------------------------------------------------------------------------------------------------------------------------------------------------------------------------------------------------------------------------------------------------------------------------------------------------------------------------------------------------------------------------
>chr4_168066681_168071528
caataagagccagttgtatctgtgtatgtggagtagagtattctctggttctccccttctgtcttttgttttcgtaattgagattttaaggtttagttagcccattcaacaatggcttggccttgagaattatagggtattccagtactgtgctcagtgtgccattgttggaggaacacttgtaaagatttactacagtagcctgggccattgtctattttaatcttttgtgggatgcctgtggcagtgaaacaggaaagtaaatgtttcttaatatgagcagctgcctcacctgtttggcaagttgtccatacaaaatgagaaaaggtatctatagtaacatggacgtatgaaagtttcccgaatgaaggtacgtgggttacgtccatttgccacaacatattgggggttaatccctgtgggttagcaccagtccctgcatgtggcagttgtagtacctggcactgagggcaatgttgcacaatgtcctttgcctgtctccaagtaatttgatatttttgtttaagtcctgctgcattaacatgtgttagggagtgaaaatcttggacattagtaagcacagtggaaactagtaaatcaccttgatcgttagcccttacaacggtcccagggagattagtatatgctcgaatgtgcatgatatagaaaggaaaatagtgatcacgcactgccttttgtaaagaagaaaacagctgatagagttgttcatccacaagatatttaatgagtgcagtttctatgtattgagtggcttgaacaacataagctgaatcagagacaatatttacaggttgcttaaagtcttctaacacagctataactgcctgtaattcagccctctgtgccgattgaaagtcagtttgaataattctgtttttaggtcccacataagctgcttttccatggctagagccatctgtaaacacagtcaatgctccttccaatggagcacgatgggtaatttttggaaggacccatgttgttggctttaaaaactgaaaaaaaatttttttggatagtgattgtcaagaactccaatgaagccagctaaatttatttgccaattgaccaaattaacaaaggcttgccgatctgatttgtattcattggaactataatgttatctggatctgaaccgcaaagtttaacaactctaaggtgagcttgtccaatcaagactgccatctgatccaagtatactgtgagtgttctgacagtattctgaggcaggacggaccattcaagtaagtcctcactctgaactataacccctgtaggagaatggagagtagggaacacaatgagctgtaatggtaaacttgggtctattctattatcctgggcctgctgtattttttcttcaatcatttgtaattctttggcagcctcaggagtcagttctcatttactattgaaagcagggtctactcttaaaatagagaacagattagacatagcataggtagggattcccaaagtaggtcgaatccaattgatatcccctaataatttttgaaaatctaagttttcagagagtctttttgaatttgaaccttttggggtttaattgccttttcctgaacatgcattccacatattggaaaggagtggccgtttgaattttatctggtgccatgagcaatccagcattggctaccacctcctgtaaatatgagtaacactggataagttggtcttgattttcggccacacacgatatatcatccatataatgaatgatatacgaatctggaaactgatctctcacaggttgaatagccttccccacagaagtttgacaaacagtaggactattcaacataccctgtggcaggactttccaatgatatctggctgctggttccttgttgttcatagcaggaatagtaaaagcaaatttctcaaaatcagactctactagaggaatattaaaaaagcaatccttcaaatctataattattaatggccagtctctaggaatcatggtaggggatggaagacctggctgcagggcccccattggctggatgactgcattgaccacttgtaagttggttagcatgtgccatctgccagactttttctttattacaaacactggtgaattccatggagaaaatatgggctcaatgtttcctttgtttaattgctctttgactaattcctgtaaggcccccaatttttcctgagaaaacggccactgctagacccaaacaggatttcgggtcttccattttaagggaataggacttggaggctcaacagtgaccacccctaaaaatggcaacctaatccttttcggtcattttttacagtaacctgtatgggttcaataatgcctgcctcctgttttcctaggccttttctgggaacatagcccatgtttgacattattttttgactagcttgaccatacctgggagaagagattgaaatttctgtgccccattgtggaagcagatctctcccctgtaagttaacaggaatgggtgtaattacaggttttattgtgacttcctgttcttctggaccaagaccaataagataaaagtactttggaaaacttctgaagcagttctgaccccaacaagacccactggggccttttgtttgggccagttttttggccattgataaacgctatgattgacacatctgctcctgtgtcgaccagaccctcaagttattttccttgaataatgaccttacaaatagatcttttgtcagagacttgatttacccaacaggcagcctcgcctgctgaatttgtgcttccaaatcctcctgttcttttttctgagttgtcttctaacttaacatatgatcaaagcaacagttgagctattctgtcacctggattagcactccagggaacagtggaagagataacaatttgaatttctccctggaaatcaaggtccactactccagtatgtacttgaattccctttaagtttaagctggacctttccagtataagtcccactgtgccttttggcaatgggctgtaaactcccattgggaccttcctaggaggctccccaggaaggagggatacggctttggtacagcataaatctactgccccacttttagctgtgaagggggatgattgctttacatttgtacagggatagactgggctgggaacactccatttggggtcggggacatcctgtcctgaattgagaatgccccattttgaattggggcctggggctggcccctctgtccatttcccggcaagggctgtccactattatcaaactttgagtgacattgattagcccagtgttttccttttttacatctaggaaaggtacctggttccctgctttttcctcctgagttttgccttttttggctctttgtacactctctttttgtatgtcctatctgtccacaattaaagcaagatccagggaacactcatgtgttttttgttacccttagtccagccattgcctgagcaaggagactggccttatataagcgcccccccaatgccatcgcaggctttaatgtattcacttaaagtttttccctcatttagatctgcctttcccttaataggtctaattgctgcctgacattctgtattagcattttcataagcaagcagctgaacaatcactttcctggcatgagaatccaaaatagccttttgagctgcgtcttgcaaatgggcaataaaatctggataaggctcccttggaccctcttgaactgagttaaaagaaggataagtagtacgagggttgtgaattttttcccagactcaggcatatagttctgagctgatcaacagcctcatcacccattaccatctattgatttagagtactccatgcctgtccgattccaagcaattgatcagatgtgatattaacagaggttgggcttgagcacttctgcatgcctgatttgttgcttcatccatccactaggttttaaattggagaaattcagagggggacagtgtggattgggctaatgactcccaatccataggtattaaatgccggttgtaagccacagattgtaacaaggaatgaacataaggagaatttggcccatattgtccaattgcttgctttaaagtcttttaatattttaaaaggaaatggctcccagcatgcttgagcatgttctctgggctcctcagctggtgaaatgattactggaaaccgccaagcatccaaatcccccatttcttgtgcctggtgaatggatgcctgtattgtccctgcaccataatttgtatttgggctggcttgcagcattcctctatcataattaacaggtgggcaagcctggatcattccctcactttaattggctgttgggcgagctgaagcttcccttcaccatagttaatggtgggggttgcaacaatgggagtggtgagtcgcgtctcaggctcccgttccaaaaattcgtaaggctgaggcgggggtggccattctggaccttcccctaaaggtgcagtaggtggcactatttctgcagtaggtggaactctttctgtcctaagtttttggaggttagcatatataccttcccgtttcccctccttttttaaaccagactgtgatggttcactttgctgatcatcagactcctgattattaaacttttctatgtcatcctgaaactcctcctcctcctcctcctcagtgtggaagggctccagtgctattttaattgctgaccacacagaccaagtggagaagggaatatcatggcccttttgttgtgctcgttttaagtctgatctgaccttgtcccagtcttttacattcatggttccatattctgggaaccaag------------------------------------------------------------------------------------------------------------------------------------------------------------------------------------------------------------------------------------------------------------------------------------------------------------------------------------------------------------------------------------------------------------------------------------------------------------------------------------------------------------------------------------------------------------------------------------------------------------------------------------------------------------------------------------------------------------------------------------------------------------------------------------------------------------------------------------------------------------------------------------------------------------------------------------------------------------------------------------------------------------------------------------------------------------------------------------------------------------------------------------------------------------------------------------------------------------------------------------------------------------------------------------------------------------------------------------------------------------------------------------------------------------------------------------------------------------------------------------------------------------------------------------------------------------------------------------------------------------------------------------------------------------------------------------------------------------------------------------------------------------------------------------------------------------------------------------------------------------------------------------------------------------------------------------------------------------------------------------------------------------------------------------------------------------------------------------------------------------------------------------------------------------------------------------------------------------------------------------------------------------------------------------------------------------------------------------------------------------------------------------------------------------------------------------------------------------------------------------------------------------------------------------------------------------------------------------------------------------------------------------------------------------------------------------------------------------------------------------------------------------------------------------------------------------------------------------------------------------------------------------------------------------------------------------------------------------------------------------------------------------------------------------------------------------------------------------------------------------------------------------------------------------------------------------------------------------------------------------------------------------------------------------------------------------------------------------------------------------------------------------------------------------------------------------------------------------------------------------------------------------------------------------------------------------------------------------------------------------------------------------------------------------------------------------------------------------------------------------------------------------------------------------------------------------------------------------------------------------------------------------------------
>chrY_16516529_16520265
acctcagccttatgaatttttggaaagggagactgagacacggcttgccactcccattgtttcacggcctaccattgactatggtaaagggaagcttcaacagcccaacagccaattacggtgagggaatgatctaggcttgtccacctgttaattatgggagagaaatgctgtgagccagtccaaatacaaattatggtgcaggggcaattcaggcatccatttgacaggcacaagaaatgggggatttggatgcttggcagtttctggtaattatttctccagctgaggagcccagagaacatgctcgggcctgctgggagccatttccttttaaaatattaaaaagactttaagcaagcaattggacaatatgggccaaatttttcttaggttcattcttcattataatttgtggcttataacaggcccttaatacctatggattgggagtcattagctccatccaccctgtctccctctcaatttctccaatttaaaacctagtggacagatgaagcaacaagtcaggcagggagaaatgctcaggcccaacctcctattaatatcacatctgatcaactgcttggaattggacaggcatggggtactgtaaatcaacagatggtaatgggtgatgagtctgttgatcagctcagaactatacgctgaagataccaggaaaaaaattcatgaccctgttactatttatccttcttttaactcagtttgacagggtccaagggagatttatccagattttatcaccccatttgcaagaagctgctcaaaagactatttcaaattcttgtgccaggaaagtgatcattcagctgcttgcttatgaaactgtgaatacagaatgtcaggcagaaattagatctattaaggtaaaggcagatctaaatgaggaaaaaactgtaagtgaatatattacagcctgtgatggcagtgaggagcccttatataaggccagcctcctttctcaggcaatgactggactaagggtaacaaaaaacacatgagtgttccctggatcttgatataattggggacagataggacatgcaaaaagagagtgtacaaagagccaaaaaaggcaaaactcaggaccaggccctgattcaaaacagggcattcccaattcagggtgggtcatccctgaccccaaacagaggattcccagcccagtctatccctgcacaaatgcagagcaattgtccccctccacagataaaagtggggcagtaaatacatgctgtacaaaagctgtattcctccttcctggggagactcccaggaagatcccaacgggagtttacggcccattgccaaaggacatggtgggacttatacttggaaggtccagcttaaaattaaagggaattcaagtacatactggggtagtgggctctgattgccagggagaaattcaaattgttatctcctccactgttccctggagtgctaatccaggtgacagaatagctcagctgttgtttttaccatatgttaagataggagaaagctcagaaaaaaaggaggatgtagaagcacaaattcagcaggcaaggctgcctattgggtaaatcaagtctctgacaatagtcctatttgtaggtcactattaaaggaaaacaatttgaggctctggtcgatacaggagcagatgtgtcaatcatagcgtttattaatggcccaaaaactggcccaaacaaaaggccccagtgggtcttgttgggattgaggatttggttgtatctcaccagaagagaatcaacttcttgtctgggtacccacaagacatcttaagctgtgccaggagccagaattcgaggaagaggaaaagacctcagaaagtccctacacccccagttcatcagatggctcagatgaacatctctattgagcagacggaaaccagtaaaacttaccaagcaactccaccgacctgggggcagatgaagagactagctcacactgaagaagagaacctgcggtctcagcacaagctgctgaccaccagtaatctaatggtagctatgatggtggtaatctccttggtggtgagtctccctgcagtggggcagatcaaaattacacttattggacctacattgcattcccaccactgattaggcctgttacaagtttagatgccccagtggaggttatgttaatgatagtgtctggatgcctggaccaatagataaccaaggtcctactcatccagaggaggaaggaatgttaatgaatgtttccattggttatcactttcctcccatctgcctggggccagcagcaggatgtttaaattatgataaacaacattggatggtttatgtccctgaacataatggatgaaagacctctattcatgtaatcagtggaagaacatttcagtctttggacactattaaataccttgagcatggctatgttatgacacatcatcagattaataaacttaaacctaataagaagtcctgcaccaggcaggccactaaatggtctgaaaatctagaggtgctaacctgggaagattgtattgcaaacagcgctgcagtattgcaaaataattccattggaatcatcactgattgggcccctaggggtcactttgccgtaaattgtaccggacacagcaaagattttggagaggctcctttgcaaacgacttcccagataatgcactaaaattatatagaagaattgaaacaaattgccctattaagtgggaggagaatggtatggctcctccaaagccaaaaatgattgatccaattataagtccagaacatccagaattgtggaaattaatgttggctcaaaccccagttgggatttggaaaggagaatataaaacagagactcatagtgaaaaactttgatttgttgtagccatgatctctaatcagacagtcccattgcagagttgtgttaaacctccttttatgttagcagcaggaaaagttaatatcctacttgactctcaaaccatatcatgcctcagctgtcatatttttacctgcattaattctacctttaataaagataacagcactttactggttagggcctgagaaggagtttggatacctgtttccctcaatagaccttgagatgcctcttcctccatatatattatcactgcagtactaaaagaaatacttaatagaccaaagagattcatatttaccttaatagctgtcatcacgggccttatagcggtcacagctatagctgctgctgctggtgtagctttgcattcttctattcaaactgtgagctctgtggatagttgacagaaaaatttttccaagctttggaattcccaaagccaaatagatcaaaaattggcaaatcaaattaatgatcttcatcaaacagtaatttgaatgggtgatcagattatgagcttggagcagagaattcaaatgcaaagtgattggaatacttctgatttttgtttcctcctagctcttataataccactgaacaccattgggagttgattagacatcgcctaccaggagaagataatttaacattagatactgctaaactgaaaaaacaactttttgcagcatctcaggctcatctcagcttgttgcctggagctgatattcttgctagagccactgatggcctttttaacaataatcctttaaagtgaattaaaaccataggtggatcatcaactgcaaatattattttggtttgtgtctgtttatgct-------------------------------------------------------------------------------------------------------------------------------------------------------------------------------------------------------------------------------------------------------------------------------------------------------------------------------------------------------------------------------------------------------------------------------------------------------------------------------------------------------------------------------------------------------------------------------------------------------------------------------------------------------------------------------------------------------------------------------------------------------------------------------------------------------------------------------------------------------------------------------------------------------------------------------------------------------------------------------------------------------------------------------------------------------------------------------------------------------------------------------------------------------------------------------------------------------------------------------------------------------------------------------------------------------------------------------------------------------------------------------------------------------------------------------------------------------------------------------------------------------------------------------------------------------------------------------------------------------------------------------------------------------------------------------------------------------------------------------------------------------------------------------------------------------------------------------------------------------------------------------------------------------------------------------------------------------------------------------------------------------------------------------------------------------------------------------------------------------------------------------------------------------------------------------------------------------------------------------------------------------------------------------------------------------------------------------------------------------------------------------------------------------------------------------------------------------------------------------------------------------------------------------------------------------------------------------------------------------------------------------------------------------------------------------------------------------------------------------------------------------------------------------------------------------------------------------------------------------------------------------------------------------------------------------------------------------------------------------------------------------------------------------------------------------------------------------------------------------------------------------------------------------------------------------------------------------------------------------------------------------------------------------------------------------------------------------------------------------------------------------------------------------------------------------------------------------------------------------------------------------------------------------------------------------------------------------------------------------------------------------------------------------------------------------------------------------------------------------------------------------------------------------------------------------------------------------------------------------------------------------------------------------------------------------------------------------------------------------------------------------------------------------------------------------------------------------------------------------------------------------------------------------------------------------------------------------------------------------------------------------------------------------------------------------------------------------------------------------------------------------------------------------------------------------------------------------------------------------------------------------------------------------------------------------------------------------------------------------------------------------------------------------------------------------------------------------------------------------------------------------------------------------------------------------------------------------------------------------------------------------------------------------------------------------------------------------------------------------------------------------------------------------------------------------
>chr7_147138951_147141648
tgtcattcggttgtgaaagatctatagcagtgacggttacgtgaatttcctttaagctaaaagcatatgtctaactactgagataatctttaacttattgggctgcagctggtagcagttggttttacaaaaagtcaggatgtctcgtcacattccagtgctcgagggagtgtttcagcaatgctcactggcatggggacacaatggcaataaggagatgtttctcctcagggggcccctatggtgttccataggtgtcctacacaggggtgactggctaagctggcaccccataatcccttccacCAGCACTTGCCCCCCCCCttttttttaattaatgactgccatttctatcatggcttgcttgtggtgtctggcttctctcccaaggcatcttttgcacctgtagactaaaaataagcagcatagacaaacagaaattaaagcaaagtttgtagcagttgattctccaatggttttaatccatttcagaggattcaggtcagagagcccatcaacagctccattaagggcatcagcaccaggtaagagagttaagtgggcttgagatgcctcaaaaacttgttcctttaattttattatgtccagtgttagattttcctctcttccttctagatagtgtttaaccttttcccaatgatgcacagaggcattataagattgaggagtaatacaaaaatcagaagtgttccaatcacactgtatttgtattctatgttccaggtttataattcaatcccccattcatggtactgtttgatggagatcattaatctgattagctaatttttgatcaatttgtttctgggtattccaaagcttagaagaattcttttgccactggttaacataatcagcagtttgaacagaagaatgtaagcaacacctgtggctgctgtcatggctgttacagctatggtacccataataactgcaataagagtgaaaataaacctttttgttcaattaagcattccctttagtatttcagtgacaatatgaatggaaagggaagctttccaaggtctattaagggaaacaggtatccaaactccctctcaggctctgacaagcaagatactattattcttatcaaatgtagagtcaatgcaagtgaaaagatgacagccaagacatgatatagtttgaaaatcaggtaaaatattgatttgtcctactgccaacataagaggaggtttaacacaaccctgtaatgggacatctgattagaggactaagctacaacaaattgaagttttttactatgggtttctgttttatattctccttttcaaatccatattggggtttgaaccatcattaatttctacagttctgggtgttctgcgcctactattggatcaatcattttagggcatggaggaaccatatcactgccttcccagaagacaggaaagtcggcttctattctatacttttgggtaggtgccttttcggaatagtcaattggcaagctgcgctcttgacatcccttgtgctgtccagtacaatttactgcaaattgccccttgggggtccagtcaataacgattccataggagttattttgcagtaccacagcactatttgcaatgcaatcttcccaagtcagcacctcagcttccttagaccataatgtcaattgttctgggcattttttctttcttggcctaaattgattagtaagaatattagctatacgataggaatttcctgaggatatgacttttgttttagattgaaagctccttccactaactatatgaatagaggcctctgatccattatgtgcagggacataaaccatccagctttgtttgtcataatctaaacatcctgctgcaggccccagacatatagaaggaaagcaataccaatggacacatttattaacatgccttcctcctctggatgagtagggccttggttatcagttggtccgggcatccaaacactattattaacataaacctcaacctgggagtccagccaagtaagaggtctaatcagtggagggaatggaatgtaatcccaataggtataattttgatcagcctcagctacagggagactcactgccagggtaattaccaccatcatagctaccagcagattgcaggaggtccacggtttgtcctgagacttcaggtcctcttctgcaagctgggtcaatctcttaatctgcccccaggtcagtggagttgcctggtgagtcttgctggtcaccttctgctcagcagaaatcttcatttgagccatcaggcaagttgggagtgcaaagttccgaggtcttctcctcttccttggattctgactcacggcacagcttaagatgtcttgtaggcacccagagaggaagctgattttctcctggtgaaatacaagcaaaccctctaccccatgtaatgattctcccctcttcccaggtctttgttctgacatctttccaccacacaaggtttccttcatggggatttattttttgccctgttagatgctgctctgctgcagttgtaacctgatctctggacaagttcaaaaaatttaaaataataagagccagttgtagctgcatatagggagtggagtattcccccctctttgccttttgtttttgtaattgagtttttaaagttctgtttgcaagttcaacaatggcctgtgcttgagaattata--------------------------------------------------------------------------------------------------------------------------------------------------------------------------------------------------------------------------------------------------------------------------------------------------------------------------------------------------------------------------------------------------------------------------------------------------------------------------------------------------------------------------------------------------------------------------------------------------------------------------------------------------------------------------------------------------------------------------------------------------------------------------------------------------------------------------------------------------------------------------------------------------------------------------------------------------------------------------------------------------------------------------------------------------------------------------------------------------------------------------------------------------------------------------------------------------------------------------------------------------------------------------------------------------------------------------------------------------------------------------------------------------------------------------------------------------------------------------------------------------------------------------------------------------------------------------------------------------------------------------------------------------------------------------------------------------------------------------------------------------------------------------------------------------------------------------------------------------------------------------------------------------------------------------------------------------------------------------------------------------------------------------------------------------------------------------------------------------------------------------------------------------------------------------------------------------------------------------------------------------------------------------------------------------------------------------------------------------------------------------------------------------------------------------------------------------------------------------------------------------------------------------------------------------------------------------------------------------------------------------------------------------------------------------------------------------------------------------------------------------------------------------------------------------------------------------------------------------------------------------------------------------------------------------------------------------------------------------------------------------------------------------------------------------------------------------------------------------------------------------------------------------------------------------------------------------------------------------------------------------------------------------------------------------------------------------------------------------------------------------------------------------------------------------------------------------------------------------------------------------------------------------------------------------------------------------------------------------------------------------------------------------------------------------------------------------------------------------------------------------------------------------------------------------------------------------------------------------------------------------------------------------------------------------------------------------------------------------------------------------------------------------------------------------------------------------------------------------------------------------------------------------------------------------------------------------------------------------------------------------------------------------------------------------------------------------------------------------------------------------------------------------------------------------------------------------------------------------------------------------------------------------------------------------------------------------------------------------------------------------------------------------------------------------------------------------------------------------------------------------------------------------------------------------------------------------------------------------------------------------------------------------------------------------------------------------------------------------------------------------------------------------------------------------------------------------------------------------------------------------------------------------------------------------------------------------------------------------------------------------------------------------------------------------------------------------------------------------------------------------------------------------------------------------------------------------------------------------------------------------------------------------------------------------------------------------------------------------------------------------------------------------------------------------------------------------------------------------------------------------------------------------------------------------------------------------------------------------------------------------------------------------------------------------------------------------------------------------------------------------------------------------------------------------------------------------------------------------------------------------------------
>chr8_76757424_76759791
agaggcagatcaaaattatacttattgggtatacattccattcccaccactgattaggcctgttacatggttagacccccaggtggaggttaatgttaaggacagtgtctggatgcctggaacaacagataaccgaggtcctactcatccagaggaagaaggaatgttaatgaatgtttccattggttatcgctttcctcccatctgcctggggccggcagcaagatgtttaaattatgataaacaaagttggatggtttatgtccctgcacataatggatcaaaagcctctattcatgcaatcagtggaagaacatttcaatctttggacactattaaataccttgagcatggctatgttatgacacattgccagactaataaatttaaacctaataagaagccctgccctaggaaggccactaaatggtctggaaagctagaggtgctaacctaggaagattgtattgcaaacagtgctgctgtactgcaaaataattcctatggaatcgtcattgattggacccctaggggacactttgcagtaaattgtactggacagcacgaagattgtagagggactccttttgcaaatgactccccagataatgcaccaaaattatatagaagaattgaaacaaattacactattaagtgggaggagagtggtatggttcctccaagctccaaaatgattgatccaattataagtccagaacatccagaattgtggaaattaatgatggctcaaaccccaattcggatttggaaaggagaatataaaacagagatccatagtaaaaaacttccatttgttgtagtcatgacccctaatcggactgtcccattgcagagttgtgttaaacatccttttatgttggcagtgggaaaaattaatatcctacctgactctcaaaccatatcatgcctcaactgtcatctttttacctgcattaattccacctttaagaaagataatagcattttactggttaaggcccaagaaggagtttggatacctgtttccctcaatagacgttgggaggcctctccctccatacatattatcactgaggtactaaaaaggaatacttaatagatcaaagagattcatatttactttaatagctatgatcatgggccttatagctgtcacagctactgctgctgctggtgttgctttgcactcttctattcaaactatgggctttgtggatagttggcagaaaaattcttctaagctttggaattcccaaagccaaatagatcaaaaattggcaaatcagattaatgatctccatcaaacagtaatttggatgggagatcggattatgagcttggagcatagaagtcaaatgcaatgtgatgggaatacttctgatttttatattactcccagctcttataatgccactgaacaccattgggagatgtttagatgtcacgtacaaggaaaagaagattatttaacattagatattgataaactgaaaaagcaagttcttgaggcatctcaggtttatctcaccctgttacctggagctgatattcttgctggagccgctgatggcctttctaatatcaatcccttaaagtggattaaaaccatacgtggatcaacaattgcaaattttattttggtttgtgtctgtttatgctgtttgtttttagtctcagatgcggacggcaccttgggagagaagccagacaccgtgaacaagccatggtagcaatggctgttattaataaaaaaaaattaataaagacaaaaaagggggacatgtcagaaagagagtttctggggtgccagttgatttggtctcgcctgtgtgagacacccatgggaagctatgggtggcctctgaggagaaaagtctccttattgccttcatgtctttatgccccaagagcataaccactcagcggcattccacaggttgctcagggagataacactcccttgaagcagtggggtataatcaaacatcttggctcctcctgaagcctgctcccaccgatttcagtcccaataagttaaagatcttaagtagtttagacacatgcctttgctcaaggaaattgacagaaaccaccactgctatacatcttatcgaatgactcacgagttctccttcactgattaatccttttcctcatcccttcctccccctcccatctgccctaagaacaaagagcttgtaaaccattaaattgggcagagcctgagagctctgggccgtgagcaaggctctgatgctccggtcccctggacccacattttaaacgcttattctgtctctttctagctcctttgtctctgccggacttggggtaaacactgggtggtgcggggctggtttccccaaca--------------------------------------------------------------------------------------------------------------------------------------------------------------------------------------------------------------------------------------------------------------------------------------------------------------------------------------------------------------------------------------------------------------------------------------------------------------------------------------------------------------------------------------------------------------------------------------------------------------------------------------------------------------------------------------------------------------------------------------------------------------------------------------------------------------------------------------------------------------------------------------------------------------------------------------------------------------------------------------------------------------------------------------------------------------------------------------------------------------------------------------------------------------------------------------------------------------------------------------------------------------------------------------------------------------------------------------------------------------------------------------------------------------------------------------------------------------------------------------------------------------------------------------------------------------------------------------------------------------------------------------------------------------------------------------------------------------------------------------------------------------------------------------------------------------------------------------------------------------------------------------------------------------------------------------------------------------------------------------------------------------------------------------------------------------------------------------------------------------------------------------------------------------------------------------------------------------------------------------------------------------------------------------------------------------------------------------------------------------------------------------------------------------------------------------------------------------------------------------------------------------------------------------------------------------------------------------------------------------------------------------------------------------------------------------------------------------------------------------------------------------------------------------------------------------------------------------------------------------------------------------------------------------------------------------------------------------------------------------------------------------------------------------------------------------------------------------------------------------------------------------------------------------------------------------------------------------------------------------------------------------------------------------------------------------------------------------------------------------------------------------------------------------------------------------------------------------------------------------------------------------------------------------------------------------------------------------------------------------------------------------------------------------------------------------------------------------------------------------------------------------------------------------------------------------------------------------------------------------------------------------------------------------------------------------------------------------------------------------------------------------------------------------------------------------------------------------------------------------------------------------------------------------------------------------------------------------------------------------------------------------------------------------------------------------------------------------------------------------------------------------------------------------------------------------------------------------------------------------------------------------------------------------------------------------------------------------------------------------------------------------------------------------------------------------------------------------------------------------------------------------------------------------------------------------------------------------------------------------------------------------------------------------------------------------------------------------------------------------------------------------------------------------------------------------------------------------------------------------------------------------------------------------------------------------------------------------------------------------------------------------------------------------------------------------------------------------------------------------------------------------------------------------------------------------------------------------------------------------------------------------------------------------------------------------------------------------------------------------------------------------------------------------------------------------------------------------------------------------------------------------------------------------------------------------------------------------------------------------------------------------------------------------------------------------------------------------------------------------------------------------------------------------------------------------------------------------------------------------------------------------------------------------------------------------------------------------------------------------------------------------------------------------------------------------------------------------------------------------------------------------------------------------------------------------------------------------------------------
>chrY_10590060_10592276
ataaaaatcttacatagtttagacacgtgcctttgcaagaggaaattcacagaaaccaccactgctatacatcttattgaacgactcacgagttctgcttcactgattaatcattttcctcatcccttcctacccctcccatctgacctaagaacaaagagcttgtaaaccaataaattgggtggaggttgagagctcgggtccgtgagcaagcctccaattctctggtcccctggacctgcttttcaaactctcaatcttcctctttctaattccatggtctccgctggacacggggtacctgcccagtggtgtggggcttgtttcctcaacatctggtgcccaacacagtgctccctatatctctacaaatcatccagtgagggaacaccagagcgtagaaagtgcaggatgactgacaaaggatgtccgagtaccttttcccttcacactctacaggtaagtggggcactcagagaattccagggcaacctcaggaaaatatgggtcaggctggaaacaagtttgttaattacttaagcctggtgcagcagttattgagccatagaggagtaattatgggtaccaaaaatctcatatcttttttccgtctcatagaaaagtattctccttggttcctggaatacagaaccatgaatgtaaaagactgggacaagatcggaccagacttaaaaggagcacaacaagagggccacgatactcccttctccacttggtctgtgtggtcagcaattaaaacagcactggagcccttccacactgagaaggaggaggagaagtttcagggtgacataaaaaagtttaataatcaggagtctgataatcagcacagtcaaccatcacagtctagtttaaaaaagggggagaaatgggaaggtgtatatgctaacctccaaaaacgtatgaaagaaacagttccccctactgcccctttagaagaaggtgcagaacagccacctccacctcagccttatgaatttttggaaagggagactgagacacggcttgccactcccattgtttcacggcctaccattgactatggtaaagggaagcttcaacagcccaacagccaattacggtgagggaatgatctaggcttgtccacctgttaattatgggagagaaatgctgtgagccagtccaaatacaaattatggtgcaggggcaattcaggcatccatttgacaggcacaagaaatgggggatttggatgcttggcagtttctggtaattatttctccagctgaggagcccagagaacatgctcgggcctgctgggagccatttccttttaaaatattaaaaagactttaagcaagcaattggacaatatgggccaaatttttcttaggttcattcttcattataatttgtggcttataacaggcccttaatacctatggattgggagtcattagctccatccaccctgtctccctctcaatttctccaatttaaaacctagtggacagatgaagcaacaagtcaggcagggagaaatgctcaggcccaacctcctattaatatcacatctgatcaattgcttggaattggacaggcatggggtactgtaaatcaactgatggtaatgggtgatgagtctgttgatcagctcagaactatacgctgaagataccaggaaaaaaattcatgaccctgttactatttatccttcttttaactcagtttgacagggtccaagggagatttatccagattttatcaccccatttgcaagaagctgctcaaaagactatttcaaattcttgtgccaggaaagtgatcattcagctgcttgcttatgaaactgtgaatacagaatgtcaggcagaaattagatctattaaggtaaaggcagatctaaatgaggaaaaaactgtaagtgaatatattacagcctgtgatggcagtgaggagcccttatataaggccagcctcctttctcaggcaatgactggactaagggtaacaaaaaacacatgagtgttccctggatcttgatataattggggacagataggacatgcaaaaagagagtgtacaaagagccaaaaaaggcaaaactcaggaccaggccctgattcaaaacagggcattcccaattcagggtgggtcatccctgaccccaaacagaggattcccagcccagtctatccctgcacaaatgcagagcaattgtccccctccacagat---------------------------------------------------------------------------------------------------------------------------------------------------------------------------------------------------------------------------------------------------------------------------------------------------------------------------------------------------------------------------------------------------------------------------------------------------------------------------------------------------------------------------------------------------------------------------------------------------------------------------------------------------------------------------------------------------------------------------------------------------------------------------------------------------------------------------------------------------------------------------------------------------------------------------------------------------------------------------------------------------------------------------------------------------------------------------------------------------------------------------------------------------------------------------------------------------------------------------------------------------------------------------------------------------------------------------------------------------------------------------------------------------------------------------------------------------------------------------------------------------------------------------------------------------------------------------------------------------------------------------------------------------------------------------------------------------------------------------------------------------------------------------------------------------------------------------------------------------------------------------------------------------------------------------------------------------------------------------------------------------------------------------------------------------------------------------------------------------------------------------------------------------------------------------------------------------------------------------------------------------------------------------------------------------------------------------------------------------------------------------------------------------------------------------------------------------------------------------------------------------------------------------------------------------------------------------------------------------------------------------------------------------------------------------------------------------------------------------------------------------------------------------------------------------------------------------------------------------------------------------------------------------------------------------------------------------------------------------------------------------------------------------------------------------------------------------------------------------------------------------------------------------------------------------------------------------------------------------------------------------------------------------------------------------------------------------------------------------------------------------------------------------------------------------------------------------------------------------------------------------------------------------------------------------------------------------------------------------------------------------------------------------------------------------------------------------------------------------------------------------------------------------------------------------------------------------------------------------------------------------------------------------------------------------------------------------------------------------------------------------------------------------------------------------------------------------------------------------------------------------------------------------------------------------------------------------------------------------------------------------------------------------------------------------------------------------------------------------------------------------------------------------------------------------------------------------------------------------------------------------------------------------------------------------------------------------------------------------------------------------------------------------------------------------------------------------------------------------------------------------------------------------------------------------------------------------------------------------------------------------------------------------------------------------------------------------------------------------------------------------------------------------------------------------------------------------------------------------------------------------------------------------------------------------------------------------------------------------------------------------------------------------------------------------------------------------------------------------------------------------------------------------------------------------------------------------------------------------------------------------------------------------------------------------------------------------------------------------------------------------------------------------------------------------------------------------------------------------------------------------------------------------------------------------------------------------------------------------------------------------------------------------------------------------------------------------------------------------------------------------------------------------------------------------------------------------------------------------------------------------------------------------------------------------------------------------------------------------------------------------------------------------------------------------------------------------------------------------------------------------------------------------------------------------------------------------------------------------------------------------------------------------------------------------------------------------------------------------------------------------------------
>chrY_8716313_8718506
cgaggatttgcttgcatctcaccaggagagaatcagcttcctgtctgggtacccacaagacatcttaagctgtgccatgagccagagtccaaggaagagaaaaagaccttggaacgttcctgcacccacagttgatcagatggctcagatgaacatctctgttgggcacatggaaacaagtgaaactagccaagtcaactccaccaacctggggccagattaagagactagctcacattgcagaagagaacctggggtctcagaacaagccgctgaccaccagtaatctaatggtagctatgatggtggtaatctccttggtggtgagtctccctgcaaaggggtagatcaaaattacacttattgggcctacattccactctcaccactgattaggcctgttaacatggttagttgacccagtggaggtttatgttaatgatagtgtctggatgcctggaccagcagataaccaaggtcctactcatccggaagaggaaggaatgttaatgaatgtttccattggttattgctttactctcatctgtctggggctggcagcaggatgtttaaattctgataaacgaagctggatggcttatgttcctgcacataattcatcaaaagcctctattcatgtatttagtggaaggacatttcaatgtttggaccctattaaataccttgagcatggctatgttatgacgcatcaccagattaataaatttaaacctaataagaagtcctgccctgcgtaggcaggccactcaatagtctgaaaactagaggttctaacctgggaagcttgtattgcaagtagcagtgctgtactgcaaaataattcctatggaatcatcattgattgggcccctatgggacactttgcagtaaattgtactggacagcatgaagattgtagagagactccttttgcaaatgactacccagataatgcaccaaaattatacagaagaattgaaacaaattaaactattaagtgggaggagaatggtatggctcctccaagcccaaaaatgattgatccaattataagtccagagcatccagaattgtggaaattaatgatggctcaaatcccaattcagatttggaaaggagaatataaaacagagaaccatagtaaaaaacttcgatttgttgtagccatgacctctaacttgacagtgcgtttgcagcgttgtgttaaacctccttttatgttggcagtgggagaaattaatatcctacctgactctcaaaccatatcatgcctcaactgtcatctttttacctgcattaattctacctttaataaagatagtagcattttactggttaagtcttgagaaggagtttggatacctgtttcactcaatagaccttcggaggcctctccctccatacatagtatcactgaagtgctaaacagaatacttaatagatcaaagaggttcatatttactttaatagctgtgatcatgggccttatatctgtcacagctactgctgctgctgctgctggtgttgctttgcactcttctattcaaactgtgggctttgtggatagttggcagaaaaattattctaagctttggcattcccaaagccaaatagatcaaaaattggcaaatcaaattaatgatctccatcaaacagtagtttggatgggagatcagattctatggagcatagaattcaaatgcaatgtgattggaatatttctgatcttcgtattactcctagctcttataatgccactgaacaccattaggagatgattagacataacctaccaggaaaagaagacaatttaacacttgatattgctaaactgaaaaaaacaacttttcgagacacctcaggctcacctaagcctgttgtctggagctgatattcttgctggagccactgatggcctttctaagagtaatcctttaaagtggatgaacactttaaagtggatgatctaaggtagatcaacaattgcaaattttattttggtttgtgtctgtttatgctgtttgtttttagtctatagatgcagagggtgccttgggagagaagccagagagcatgaatgatagcaatggcagttctaataaaaaaataataatagagacaaaaaaggaagacaCAtgagaaagagagtttctggaatgccagataagttggtctctcctgtgtaagacaccca--------------------------------------------------------------------------------------------------------------------------------------------------------------------------------------------------------------------------------------------------------------------------------------------------------------------------------------------------------------------------------------------------------------------------------------------------------------------------------------------------------------------------------------------------------------------------------------------------------------------------------------------------------------------------------------------------------------------------------------------------------------------------------------------------------------------------------------------------------------------------------------------------------------------------------------------------------------------------------------------------------------------------------------------------------------------------------------------------------------------------------------------------------------------------------------------------------------------------------------------------------------------------------------------------------------------------------------------------------------------------------------------------------------------------------------------------------------------------------------------------------------------------------------------------------------------------------------------------------------------------------------------------------------------------------------------------------------------------------------------------------------------------------------------------------------------------------------------------------------------------------------------------------------------------------------------------------------------------------------------------------------------------------------------------------------------------------------------------------------------------------------------------------------------------------------------------------------------------------------------------------------------------------------------------------------------------------------------------------------------------------------------------------------------------------------------------------------------------------------------------------------------------------------------------------------------------------------------------------------------------------------------------------------------------------------------------------------------------------------------------------------------------------------------------------------------------------------------------------------------------------------------------------------------------------------------------------------------------------------------------------------------------------------------------------------------------------------------------------------------------------------------------------------------------------------------------------------------------------------------------------------------------------------------------------------------------------------------------------------------------------------------------------------------------------------------------------------------------------------------------------------------------------------------------------------------------------------------------------------------------------------------------------------------------------------------------------------------------------------------------------------------------------------------------------------------------------------------------------------------------------------------------------------------------------------------------------------------------------------------------------------------------------------------------------------------------------------------------------------------------------------------------------------------------------------------------------------------------------------------------------------------------------------------------------------------------------------------------------------------------------------------------------------------------------------------------------------------------------------------------------------------------------------------------------------------------------------------------------------------------------------------------------------------------------------------------------------------------------------------------------------------------------------------------------------------------------------------------------------------------------------------------------------------------------------------------------------------------------------------------------------------------------------------------------------------------------------------------------------------------------------------------------------------------------------------------------------------------------------------------------------------------------------------------------------------------------------------------------------------------------------------------------------------------------------------------------------------------------------------------------------------------------------------------------------------------------------------------------------------------------------------------------------------------------------------------------------------------------------------------------------------------------------------------------------------------------------------------------------------------------------------------------------------------------------------------------------------------------------------------------------------------------------------------------------------------------------------------------------------------------------------------------------------------------------------------------------------------------------------------------------------------------------------------------------------------------------------------------------------------------------------------------------------------------------------------------------------------------------------------------------------------------------------------------------------------------------------------------------------------------------------------------------
>chrY_10822682_10824473
Ttgttgggaaaccagccccacactgcccagcaggtaccccgagtccaccgaagacaaaggaattagaaagagacagaatgagagtttaaaaggcaggtccaggggaccagagaattggagtcttgttcatggcctggagctctcagcctccacccaatttattggtttacaaactttttgttcatagggcagataggaggagtagaaaggatgaggggaaggattaatcagtgaaggagaactcgtgagtcattcaataggatgtatagcagtggcggtttctgtgaatttccttgagcaaaggtgtgtgtctaaactacttaatgtatttaacttatcgggactgaaatgggtgggagtaggtttcaggagaagccaagacatttgattagactccactgcttcaagggagtgttatttccctgagcaagctgtggcataccgctgagctgttatgctctccaggcataagggcatgaaggcaataaggagacttttcccctcagacaccatccatggctccccatgggagtctcacacaggggagaccaactcatctggcatcccagaaactctcttttccatatgtcccacttttttgtccccatttttttttaaaattaataaccaccattgctatcatagctcattcacggtgtctgtcttctctcccaaggtgctgtccgcaactgtagactaaaaaaataaataaataaataaaagcataaacagacacaaaccaaaataatatttgcagttgatgatccacctatggttttaattcactttaaaggattattgttaaaaaggccatcagtggctctagcaagaatatcagctccaggcaacaagctgagatgagcctgagatgctgcaaaaagttgttttttcagtttagcagtatctaatgttaaattatcttctcctggtaggcgatgtctaatcaactcccaatggcgttcagtggtattataagagctaggaggaaacaaaaatcagaagtattccaatcactttgcatttgaattctctgctccaagctcatagtctgatcacccattcaaattactgtttgatgaagatcattaatttgatttgccaatttttgatctatttggctttgggaattccaaagcttggaaaaatttttctgtcaactatccacagagctcacagtttgaatagaagaatgcaaagctacaccagcagcagcagctatagctgtgaccgctataaggcccgtgatgacagctattaaggtaaatatgaatctctttggtctattaagtatttcttttagtactgcagtgataatatatatggaggaagaggcgtctcaaggtctattgagggaaacaggtatccaaactccttctcaggccctaaccagtaaagtgctgttatctttattaaaggtagaattaatgcaggtaaaaatatgacagctgaggcatgatatggtttgagagtcaagtaggatattaacttttcctgctgctaacataaaaggaggtttaacacaactctgcaatgggactgtctgattagagatcatggctacaacaaatcaaagtttttcactatgagtctctgttttatattctcctttccaaatcccaactggggtttgagccaacattaatttccacaattctggatgttctggacttataattggatcaatcatttttggctttggaggagccataccattctcctcccacttaatagggcaatttgtttcaattcttctatataattttagtgcattatctgggaagtcgtttgcaaa--------------------------------------------------------------------------------------------------------------------------------------------------------------------------------------------------------------------------------------------------------------------------------------------------------------------------------------------------------------------------------------------------------------------------------------------------------------------------------------------------------------------------------------------------------------------------------------------------------------------------------------------------------------------------------------------------------------------------------------------------------------------------------------------------------------------------------------------------------------------------------------------------------------------------------------------------------------------------------------------------------------------------------------------------------------------------------------------------------------------------------------------------------------------------------------------------------------------------------------------------------------------------------------------------------------------------------------------------------------------------------------------------------------------------------------------------------------------------------------------------------------------------------------------------------------------------------------------------------------------------------------------------------------------------------------------------------------------------------------------------------------------------------------------------------------------------------------------------------------------------------------------------------------------------------------------------------------------------------------------------------------------------------------------------------------------------------------------------------------------------------------------------------------------------------------------------------------------------------------------------------------------------------------------------------------------------------------------------------------------------------------------------------------------------------------------------------------------------------------------------------------------------------------------------------------------------------------------------------------------------------------------------------------------------------------------------------------------------------------------------------------------------------------------------------------------------------------------------------------------------------------------------------------------------------------------------------------------------------------------------------------------------------------------------------------------------------------------------------------------------------------------------------------------------------------------------------------------------------------------------------------------------------------------------------------------------------------------------------------------------------------------------------------------------------------------------------------------------------------------------------------------------------------------------------------------------------------------------------------------------------------------------------------------------------------------------------------------------------------------------------------------------------------------------------------------------------------------------------------------------------------------------------------------------------------------------------------------------------------------------------------------------------------------------------------------------------------------------------------------------------------------------------------------------------------------------------------------------------------------------------------------------------------------------------------------------------------------------------------------------------------------------------------------------------------------------------------------------------------------------------------------------------------------------------------------------------------------------------------------------------------------------------------------------------------------------------------------------------------------------------------------------------------------------------------------------------------------------------------------------------------------------------------------------------------------------------------------------------------------------------------------------------------------------------------------------------------------------------------------------------------------------------------------------------------------------------------------------------------------------------------------------------------------------------------------------------------------------------------------------------------------------------------------------------------------------------------------------------------------------------------------------------------------------------------------------------------------------------------------------------------------------------------------------------------------------------------------------------------------------------------------------------------------------------------------------------------------------------------------------------------------------------------------------------------------------------------------------------------------------------------------------------------------------------------------------------------------------------------------------------------------------------------------------------------------------------------------------------------------------------------------------------------------------------------------------------------------------------------------------------------------------------------------------------------------------------------------------------------------------------------------------------------------------------------------------------------------------------------------------------------------------------------------------------------------------------------------------------------------------------------------------------------------------------------------------------------------------------------------------------------------------------------------------------------------------------------------------------------------------------------------------------------------------------------------------------
>chrY_13999593_14001168
gtagtttagacacacgcctctcctcaaggaaattcacagaaatcaccactgctgtagtcttatcaaatgactcacaagatctctttcactgattaatccttttcttcattccttgctctccctctcatctgctgtaagtacagcctgtatatcaataaattgtgtggagcctgagagctctgggctgtgagcaagccttcaatgctccagtcccctagacccacattttaaacacttattctgtctaactcttttttctccaccagagtcagtgtaccaactgggtagtgtggggctggtttccccaatatctggcacccaacgcaggtaaccctgtaatatgtacaaataatccagtgaagaaatgccagagcatggaaagtggagcatgactgacaaaggacacccACgtacgtttttacttcaggatctatggagaattccatggtaacctcaggaaaatatggatcagactgaaagtaagtttgctaattacataagcctggtgccacagttattgtgtcagagtgggacaattgtgagtacctgaaatctcacatctttgttccatctcatagaagagtattctccttggttcccagaatatggcaccagaaatataaaagattggtataaggttggttcagacttaaaaccagcacagcaagagagccacaacattcctttctccacttggtctgtgtggttggcaactaaagcagcactgaagtgcttcctcactgaggaggaaggagtaggagtttcaggatgacatagaaaagtttaataatcagaagtctgatgatcagcaaagtgaaccatcatggtctaggtttaaaaagggggagaaatgggaagctatatatgctaacctccaaaaaattaagaaaggaacagttccaactactgcagaaacagtaccacctactgtgcctttaagggaaggcctggaatggccacccctgcctcagccttatgaatttttggaaagggagcctgagatgtggcttactactctaaatgttgcatgtcccaccattaactatggtgaagggaagcttcaggcttgcccaacagccaattacagtgagagaatgatcgtggcttgtccaccagttaattatggtaaaggaatgctccaagccaacccaaatacaaattatgattcagggaggaggccagagaacatgctcaagcacactgggagctgtttcctcttaaaatattaaaagacttaaagcaatcaattggatgatatggaccaaattctcctatgttcattccttattacaatctgtgacttataaccaacatctaatatggattagaagtcattagcctgatcaaccctgtccctctctcaatttctgtaatttaaaacctggtggatggatgaagcaacaaatcaggcacgcagaaatgctcaagcccaacctcccattaatatcacatctgatcaattgcttggaattggacaggcatgaggtactggaaatcaaccaatggtaatgggtgttgaagctgttgatcatctcagaagtatatgcctaagagcctcaaaaaacttcatgaccct--------------------------------------------------------------------------------------------------------------------------------------------------------------------------------------------------------------------------------------------------------------------------------------------------------------------------------------------------------------------------------------------------------------------------------------------------------------------------------------------------------------------------------------------------------------------------------------------------------------------------------------------------------------------------------------------------------------------------------------------------------------------------------------------------------------------------------------------------------------------------------------------------------------------------------------------------------------------------------------------------------------------------------------------------------------------------------------------------------------------------------------------------------------------------------------------------------------------------------------------------------------------------------------------------------------------------------------------------------------------------------------------------------------------------------------------------------------------------------------------------------------------------------------------------------------------------------------------------------------------------------------------------------------------------------------------------------------------------------------------------------------------------------------------------------------------------------------------------------------------------------------------------------------------------------------------------------------------------------------------------------------------------------------------------------------------------------------------------------------------------------------------------------------------------------------------------------------------------------------------------------------------------------------------------------------------------------------------------------------------------------------------------------------------------------------------------------------------------------------------------------------------------------------------------------------------------------------------------------------------------------------------------------------------------------------------------------------------------------------------------------------------------------------------------------------------------------------------------------------------------------------------------------------------------------------------------------------------------------------------------------------------------------------------------------------------------------------------------------------------------------------------------------------------------------------------------------------------------------------------------------------------------------------------------------------------------------------------------------------------------------------------------------------------------------------------------------------------------------------------------------------------------------------------------------------------------------------------------------------------------------------------------------------------------------------------------------------------------------------------------------------------------------------------------------------------------------------------------------------------------------------------------------------------------------------------------------------------------------------------------------------------------------------------------------------------------------------------------------------------------------------------------------------------------------------------------------------------------------------------------------------------------------------------------------------------------------------------------------------------------------------------------------------------------------------------------------------------------------------------------------------------------------------------------------------------------------------------------------------------------------------------------------------------------------------------------------------------------------------------------------------------------------------------------------------------------------------------------------------------------------------------------------------------------------------------------------------------------------------------------------------------------------------------------------------------------------------------------------------------------------------------------------------------------------------------------------------------------------------------------------------------------------------------------------------------------------------------------------------------------------------------------------------------------------------------------------------------------------------------------------------------------------------------------------------------------------------------------------------------------------------------------------------------------------------------------------------------------------------------------------------------------------------------------------------------------------------------------------------------------------------------------------------------------------------------------------------------------------------------------------------------------------------------------------------------------------------------------------------------------------------------------------------------------------------------------------------------------------------------------------------------------------------------------------------------------------------------------------------------------------------------------------------------------------------------------------------------------------------------------------------------------------------------------------------------------------------------------------------------------------------------------------------------------------------------------------------------------------------------------------------------------------------------------------------------------------------------------------------------------------------------------------------------------------------------------------------------------------------------------------------------------------------------------------------------------------------------------------------------------------------------------------------------------------------------------------------------------------------------------------------------------------------------------------
>chrY_5360268_5361838
agtttagacacacgcctctcctcaaggaaattcacagaaatcaccactgctgtagtcttatcaaatgactcacaagatctctttcactgattaatccttttcttcattccttgctctccctctcatctgctgtaagtacagcctgtatatcaataaattgtgtggagcctgagagctctgggctgtgagcaagccttcaatgctccagtcccctagacccacattttaaacacttattctgtctaactcttttttctccaccagagtcagtgtaccaactgggtagtgtggggctggtttccccaatatctggcacccaacgcaggtaaccctgtaatatgtacaaataatccagtgaagaaacgccagagcatggaaagtggagcatgactgacaaaggacacccacgtacgtttttacttcaggatctatggagaattccatggtaacctcaggaaaatatggatcagactgaaagtaagtttgctaattacataagcctggtgccacagttattgtgtcagagtgggacaattgtgagtacctgaaatctcacatctttgttccatctcatagaagagtattctccttggttcccagaatatggcaccagaaatataaaagattggtataaggttggttcagacttaaaaccagcacagcaagagagccacaacattcctttctccacttggtctgtgtggttggcaactaaagcagcactgaagtgcttcctcactgaggaggaaggagtaggagtttcaggatgacgtagaaaagtttaataatcagaagtctgatgatcagcaaagtgaaccatcatggtctaggtttaaaaagggggagaaatgggaagctatatatgctaacctccaaaaaattaagaaaggaacagttccaactactgcagaaacagtaccacctactgtgcctttaagggaaggcctggaatggccacccctgcctcagccttatgaatttttggaaagggagcctgagatgtggcttactactctaaatgttgcatgtcccaccattaactatggtgaagggaagcttcaggcttgcccaacagccaattacagtgagagaatgatcgtggcttgtccaccagttaattatggtaaaggaatgctccaagccaacccaaatacaaattatgattcagggaggaggccagagaacatgctcaagcacactgggagctgtttcctcttaaaatattaaaagacttaaagcaatcaattggatgatatggaccaaattctcctatgttcattccttattacaatctgtgacttataaccaacatctaatatggattagaagtcattagcctgatcaaccctgtccctctctcaatttctgtaatttaaaacctggtggatggatgaagcaacaaatcaggcacacagaaatgctcaagcccaacctcccattaatatcacatctgatcaattgcttggaattggacaggcatgaggtactggaaatcaaccaatggtaatgggtgttgaagctgttgatcatctcagaagtatatgcctaagagcctcaaaaaacttcatgac-------------------------------------------------------------------------------------------------------------------------------------------------------------------------------------------------------------------------------------------------------------------------------------------------------------------------------------------------------------------------------------------------------------------------------------------------------------------------------------------------------------------------------------------------------------------------------------------------------------------------------------------------------------------------------------------------------------------------------------------------------------------------------------------------------------------------------------------------------------------------------------------------------------------------------------------------------------------------------------------------------------------------------------------------------------------------------------------------------------------------------------------------------------------------------------------------------------------------------------------------------------------------------------------------------------------------------------------------------------------------------------------------------------------------------------------------------------------------------------------------------------------------------------------------------------------------------------------------------------------------------------------------------------------------------------------------------------------------------------------------------------------------------------------------------------------------------------------------------------------------------------------------------------------------------------------------------------------------------------------------------------------------------------------------------------------------------------------------------------------------------------------------------------------------------------------------------------------------------------------------------------------------------------------------------------------------------------------------------------------------------------------------------------------------------------------------------------------------------------------------------------------------------------------------------------------------------------------------------------------------------------------------------------------------------------------------------------------------------------------------------------------------------------------------------------------------------------------------------------------------------------------------------------------------------------------------------------------------------------------------------------------------------------------------------------------------------------------------------------------------------------------------------------------------------------------------------------------------------------------------------------------------------------------------------------------------------------------------------------------------------------------------------------------------------------------------------------------------------------------------------------------------------------------------------------------------------------------------------------------------------------------------------------------------------------------------------------------------------------------------------------------------------------------------------------------------------------------------------------------------------------------------------------------------------------------------------------------------------------------------------------------------------------------------------------------------------------------------------------------------------------------------------------------------------------------------------------------------------------------------------------------------------------------------------------------------------------------------------------------------------------------------------------------------------------------------------------------------------------------------------------------------------------------------------------------------------------------------------------------------------------------------------------------------------------------------------------------------------------------------------------------------------------------------------------------------------------------------------------------------------------------------------------------------------------------------------------------------------------------------------------------------------------------------------------------------------------------------------------------------------------------------------------------------------------------------------------------------------------------------------------------------------------------------------------------------------------------------------------------------------------------------------------------------------------------------------------------------------------------------------------------------------------------------------------------------------------------------------------------------------------------------------------------------------------------------------------------------------------------------------------------------------------------------------------------------------------------------------------------------------------------------------------------------------------------------------------------------------------------------------------------------------------------------------------------------------------------------------------------------------------------------------------------------------------------------------------------------------------------------------------------------------------------------------------------------------------------------------------------------------------------------------------------------------------------------------------------------------------------------------------------------------------------------------------------------------------------------------------------------------------------------------------------------------------------------------------------------------------------------------------------------------------------------------------------------------------------------------------------------------------------------------------------------------------------------------------------------------------------------------------------------------------------------------------------------------------------------------------------------------------------------------------------------------------------------------------------------------------------------------------------------------------------------------------
>chrY_13423428_13425003
cagggtcatgaagttttttgaggctcttaggcatatacttctgagatgatcaacagcttcaacacccattaccattggttgatttccagtacctcatgcctgtccaattccaagcaattgatcagatgtgatattaatgggaggttgggcttgagcatttctgtgtgcctgatttgttgcttcatccatccaccaggttttaaattacagaaattgagagagggacagggttgatcaggctaatgacttctaatccatattagatgttggttataagtcacagattgtaataaggaatgaacataggagaatttggtccatatcatccaattgattgctttaagtcttttaatattttaagaggaaacagctcccagtgtgcttgagcatgttctctggcctcctccctgaatcataatttgtatttgggttggcttggagcattcctttaccataattaactggtggacaagccacgatcattctctcactgtaattggctgttgggcaagcctgaagcttcccttcaccatagttaatggtgggacatgcaacatttagagtagtaagccacatctcaggctccctttccaaaaattcataaggctgaggcaggggtggccattccaggccttcccttaaaggcacagtaggtggtactgtttctgcagtagttggaactgttcctttcttaattttttggaggttagcatatatagcttcccatttctccccctttttaaacctagaccatgatggttcactttgctgatcatcagacttctgattattaaacttttctacgtcatcctgaaactcctactccttcctcctcagtgaggaagcacttcagtgctgctttagttgccaaccacacagaccaagtggagaaaggaatgttgtggctctcttgctgtgctggttttaagtctgaaccaaccttataccaatcttttatatttctggtgccatattctgggaaccaaggagaatactcttctatgagatggaacaaagatgtgagatttcaggtactcacaattgtcccactctgacacaataactgtggcaccaggcttatgtaattagcaaacttactttcagtctgatccatattttcctgaggttaccatggaattctccatagatcctgaagtaaaaacgtacgtgggtgtcctttgtcagtcatgctccactttccatgctctggcgtttcttcactggattatttgtacatattacagggttacctgcgttgggtgccagatattggggaaaccagccccacactacccagttggtacactgactctggtggagaaaaaagagttagacagaataagtgtttaaaatgtgggtctaggggactggagcattgaaggcttgctcacagcccagagctctcaggctccacacaatttattgatatacaggctgtacttacagcagatgagagggagagcaaggaatgaagaaaaggattaatcagtgaaagagatcttgtgagtcatttgataagactacagcagtggtgatttctgtgaatttccttgaggagaggcgtgtgtctaaacta--------------------------------------------------------------------------------------------------------------------------------------------------------------------------------------------------------------------------------------------------------------------------------------------------------------------------------------------------------------------------------------------------------------------------------------------------------------------------------------------------------------------------------------------------------------------------------------------------------------------------------------------------------------------------------------------------------------------------------------------------------------------------------------------------------------------------------------------------------------------------------------------------------------------------------------------------------------------------------------------------------------------------------------------------------------------------------------------------------------------------------------------------------------------------------------------------------------------------------------------------------------------------------------------------------------------------------------------------------------------------------------------------------------------------------------------------------------------------------------------------------------------------------------------------------------------------------------------------------------------------------------------------------------------------------------------------------------------------------------------------------------------------------------------------------------------------------------------------------------------------------------------------------------------------------------------------------------------------------------------------------------------------------------------------------------------------------------------------------------------------------------------------------------------------------------------------------------------------------------------------------------------------------------------------------------------------------------------------------------------------------------------------------------------------------------------------------------------------------------------------------------------------------------------------------------------------------------------------------------------------------------------------------------------------------------------------------------------------------------------------------------------------------------------------------------------------------------------------------------------------------------------------------------------------------------------------------------------------------------------------------------------------------------------------------------------------------------------------------------------------------------------------------------------------------------------------------------------------------------------------------------------------------------------------------------------------------------------------------------------------------------------------------------------------------------------------------------------------------------------------------------------------------------------------------------------------------------------------------------------------------------------------------------------------------------------------------------------------------------------------------------------------------------------------------------------------------------------------------------------------------------------------------------------------------------------------------------------------------------------------------------------------------------------------------------------------------------------------------------------------------------------------------------------------------------------------------------------------------------------------------------------------------------------------------------------------------------------------------------------------------------------------------------------------------------------------------------------------------------------------------------------------------------------------------------------------------------------------------------------------------------------------------------------------------------------------------------------------------------------------------------------------------------------------------------------------------------------------------------------------------------------------------------------------------------------------------------------------------------------------------------------------------------------------------------------------------------------------------------------------------------------------------------------------------------------------------------------------------------------------------------------------------------------------------------------------------------------------------------------------------------------------------------------------------------------------------------------------------------------------------------------------------------------------------------------------------------------------------------------------------------------------------------------------------------------------------------------------------------------------------------------------------------------------------------------------------------------------------------------------------------------------------------------------------------------------------------------------------------------------------------------------------------------------------------------------------------------------------------------------------------------------------------------------------------------------------------------------------------------------------------------------------------------------------------------------------------------------------------------------------------------------------------------------------------------------------------------------------------------------------------------------------------------------------------------------------------------------------------------------------------------------------------------------------------------------------------------------------------------------------------------------------------------------------------------------------------------------------------------------------------------------------------------------------------------------------------------------------------------------------------------------------------------------------------------------------------------------------------------------------------------------------------------------------------------------------------------------------------------------------------------------------------------------------
>chrY_4753348_4754918
agggtcatgaagttttttgaggctcttaggcatatacttctgagatgatcaacagcttcaacacccattaccattggttgatttccagtacctcatgcctgtccaattccaagcaattgatcagatgtgatattaatgggaggttgggcttgagcatttctgtgtgcctgatttgttgcttcatccatccaccaggttttaaattacagaaattgagagagggacagggttgatcaggctaatgacttctaatccatattagatgttggttataagtcacagattgtaataaggaatgaacataggagaatttggtccatatcatccaattgattgctttaagtcttttaatattttaagaggaaacagctcccagtgtgcttgagcatgttctctagcctcctccctgaatcataatttgtatttgggttggcttggagcattcctttaccataattaactggtggacaagccacgatcattctttcactgtaattggctgttgggcaagcctgaagcttcccttcaccatagttaatggtgggacatgcaacatttagagtagtaagccacatctcaggctccctttccaaaaattcataaggctgaggcaggggtggccattccaggccttcccttaaaggcacagtaggtggtactgtttctgcagtagttggaactgttcctttcttaattttttggaggttagcatatatagcttcccatttctccccctttttaaacctagaccatgatggttcactttgctgatcatcagacttctgattattaaacttttctacgtcatcctgaaactcctactccttcctcctcagtgaggaagcacttcagtgctgctttagttgccaaccacacagaccaagtggagaaaggaatgttgtggctctcttgctgtgctggttttaagtctgaaccaaccttataccaatcttttatatttctggtgccatattctgggaaccaaggagaatactcttctatgagatggaacaaagatgtgagatttcaggtactcacaattgtcccactctgacacaataactgtggcaccaggcttatgtaattagcaaacttactttcagtctgatccatattttcctgaggttaccatggaattctccatagatcctgaagtaaaaacgtacgtgggtgtcctttgtcagtcatgctccactttccatgctctggcatttcttcactggattatttgtacatattacagggttacctgcgttgggtgccagatattggggaaaccagccccacactacccagttggtacactgactctggtggagaaaaaagagttagacagaataagtgtttaaaatgtgggtctaggggactggagcattgaaggcttgctcacagcccagagctctcaggctccacacaatttattgatatacaggctgtacttacagcagatgagagggagagcaaggaatgaagaaaaggattaatcagtgaaagagatcttgtgagtcatttgataagactacagcagtggtgatttctgtgaatttccttgaggagaggcgtgtgtctaa-------------------------------------------------------------------------------------------------------------------------------------------------------------------------------------------------------------------------------------------------------------------------------------------------------------------------------------------------------------------------------------------------------------------------------------------------------------------------------------------------------------------------------------------------------------------------------------------------------------------------------------------------------------------------------------------------------------------------------------------------------------------------------------------------------------------------------------------------------------------------------------------------------------------------------------------------------------------------------------------------------------------------------------------------------------------------------------------------------------------------------------------------------------------------------------------------------------------------------------------------------------------------------------------------------------------------------------------------------------------------------------------------------------------------------------------------------------------------------------------------------------------------------------------------------------------------------------------------------------------------------------------------------------------------------------------------------------------------------------------------------------------------------------------------------------------------------------------------------------------------------------------------------------------------------------------------------------------------------------------------------------------------------------------------------------------------------------------------------------------------------------------------------------------------------------------------------------------------------------------------------------------------------------------------------------------------------------------------------------------------------------------------------------------------------------------------------------------------------------------------------------------------------------------------------------------------------------------------------------------------------------------------------------------------------------------------------------------------------------------------------------------------------------------------------------------------------------------------------------------------------------------------------------------------------------------------------------------------------------------------------------------------------------------------------------------------------------------------------------------------------------------------------------------------------------------------------------------------------------------------------------------------------------------------------------------------------------------------------------------------------------------------------------------------------------------------------------------------------------------------------------------------------------------------------------------------------------------------------------------------------------------------------------------------------------------------------------------------------------------------------------------------------------------------------------------------------------------------------------------------------------------------------------------------------------------------------------------------------------------------------------------------------------------------------------------------------------------------------------------------------------------------------------------------------------------------------------------------------------------------------------------------------------------------------------------------------------------------------------------------------------------------------------------------------------------------------------------------------------------------------------------------------------------------------------------------------------------------------------------------------------------------------------------------------------------------------------------------------------------------------------------------------------------------------------------------------------------------------------------------------------------------------------------------------------------------------------------------------------------------------------------------------------------------------------------------------------------------------------------------------------------------------------------------------------------------------------------------------------------------------------------------------------------------------------------------------------------------------------------------------------------------------------------------------------------------------------------------------------------------------------------------------------------------------------------------------------------------------------------------------------------------------------------------------------------------------------------------------------------------------------------------------------------------------------------------------------------------------------------------------------------------------------------------------------------------------------------------------------------------------------------------------------------------------------------------------------------------------------------------------------------------------------------------------------------------------------------------------------------------------------------------------------------------------------------------------------------------------------------------------------------------------------------------------------------------------------------------------------------------------------------------------------------------------------------------------------------------------------------------------------------------------------------------------------------------------------------------------------------------------------------------------------------------------------------------------------------------------------------------------------------------------------------------------------------------------------------------------------------------------------------------------------------------------------------------------------------------------------------------------------------------------------------------------------------------------------------------------------------------------------------------------------------------------------
>chrY_10496235_10498083
tcttacacaggagagaccaacttatctggcattccagaaactctctttctcaTGtgtcttccttttttgtctctattattttttttttttttattagaactgcccttgctatcattcatgctctctggcttctctcccaaggcaccctctgcatctatagactaaaaacaaacagcataaatagacacaaaccaaaataaaatttgcaattgttgatctaccttagatcatccactttaaagtgttcatccactttaaaggattactcttagaaaggccatcagtggctccagcaagaatatcagctccagacaacaggcttaggtgagcctgaggtgtctcgaaaagttgttttttcagtttagtaatatctagtgttaaattgtgttcttttcctggtaggttatgtctaatcatctcctaatggtgttcagtggcattataagagctaggagtaatacgaaggtcagaaatattccaatcacattgcatttgaattctatgctccatagaatctgatctcccatccaaactactgtttgatggagatcattaatttgatttgccaatttttgatctatttggctttgggaatgccaaagcttagaataatttttctgccaactatccacaaagcccacagtttgaatagaagagtgcaaagcaacaccagcagcagcagcagcagtagctgtgacagatataaggcccatgatcacagctattaaagtaaatatgaacctctttgatctattaagtattctgtttagcacttcagtgatactatgtatggagggagaggcctccgaaggtctattgagggaaacaggtatccaaactccttctcaagacttaaccagtaaaatgctactatctttattaaaggtagaattaatgcaggtaaaaagatgacagttgaggcatgatatggtttgagagtcaggtaggatattaatttctcccactgccaacataaaaggaggtttaacacaacgctgcaaacgcactgtctagttagaggtcatggctacaacaaatcgaagttttttactatggttctctgttttatattatcctttccaaatctgaattgggatttgagccatcattaatttccacaattctggatgctctggacttataattggatcaatcatttttgggcttggaggagccataccattctcctcccacttaatagtgtaatttgtttcaattcttctgtataattttggtgcattatctgggtagtcatttgcaaaaggagtctctctacaatcatcatgctgtccagtacaatttactgcaaagtgtcccataggggcccaatcaatgatgattccataggaattattttgcagtacagcactgctacttgcaatacaagcttcccaggttagaacctctagttttcagactattgagtggcctgcctacgcagggcaggacttcttattaggtttaaatttattaatctggtgatgcgtcataacatagccatgctcaaggtatttaatagggtccaaacattgaaatgtccttccactaaatacatgaatagaggcttttgatgaattatgtgcaggaacataagccatccagcttcgtttatcagaatttaaacatcctgctgccagccccagacagatgagagtaaagcaataaccaatggaaacattcattaacattccttcctcttctggatgagtaggaccttggttatctgctggtccaggcatccagacactatcattaacataaacctccactgggtcaactaaccatgttaacaggcctattcagtggtgagagtggaatgtaggcccaataagtgtaattttgatctgcc-----------------------------------------------------------------------------------------------------------------------------------------------------------------------------------------------------------------------------------------------------------------------------------------------------------------------------------------------------------------------------------------------------------------------------------------------------------------------------------------------------------------------------------------------------------------------------------------------------------------------------------------------------------------------------------------------------------------------------------------------------------------------------------------------------------------------------------------------------------------------------------------------------------------------------------------------------------------------------------------------------------------------------------------------------------------------------------------------------------------------------------------------------------------------------------------------------------------------------------------------------------------------------------------------------------------------------------------------------------------------------------------------------------------------------------------------------------------------------------------------------------------------------------------------------------------------------------------------------------------------------------------------------------------------------------------------------------------------------------------------------------------------------------------------------------------------------------------------------------------------------------------------------------------------------------------------------------------------------------------------------------------------------------------------------------------------------------------------------------------------------------------------------------------------------------------------------------------------------------------------------------------------------------------------------------------------------------------------------------------------------------------------------------------------------------------------------------------------------------------------------------------------------------------------------------------------------------------------------------------------------------------------------------------------------------------------------------------------------------------------------------------------------------------------------------------------------------------------------------------------------------------------------------------------------------------------------------------------------------------------------------------------------------------------------------------------------------------------------------------------------------------------------------------------------------------------------------------------------------------------------------------------------------------------------------------------------------------------------------------------------------------------------------------------------------------------------------------------------------------------------------------------------------------------------------------------------------------------------------------------------------------------------------------------------------------------------------------------------------------------------------------------------------------------------------------------------------------------------------------------------------------------------------------------------------------------------------------------------------------------------------------------------------------------------------------------------------------------------------------------------------------------------------------------------------------------------------------------------------------------------------------------------------------------------------------------------------------------------------------------------------------------------------------------------------------------------------------------------------------------------------------------------------------------------------------------------------------------------------------------------------------------------------------------------------------------------------------------------------------------------------------------------------------------------------------------------------------------------------------------------------------------------------------------------------------------------------------------------------------------------------------------------------------------------------------------------------------------------------------------------------------------------------------------------------------------------------------------------------------------------------------------------------------------------------------------------------------------------------------------------------------------------------------------------------------------------------------------------------------------------------------------------------------------------------------------------------------------------------------------------------------------------------------------------------------------------------------------------------------------------------------------------------------------------------------------------------------------------------------------------------------------------------------------------------------------------------------------------------------------------------------------------------------------------------------------------------------------------------------------------------------------------------------------------------------------------------------------------------------------------------------------------------------------------------------------------------------------------------------------------------------------------------------------------------------------------------------------------------------------------------------------------------------------------------------------------------------------------------------------------------------------------------------------------------------------------------------------------------------------------------------------------------------------------------------------------------------------------------------------------------------------------------------------------------------------------------------------------------------------------------------------
>chrY_9765071_9765511
gttttcagactattgagtggcctgcctacgcagggcaggacttcttattaggtttaaatttattaatctggtgatgcatcataacatagccatgctcaaggtatttaatagggtccaaacattgaaatgtccttccactaaatacatgaatagaggcttttgatgaattatgtgcaggaacataagccatccagcttcgtttatcagaatttaaacatcctgctgccagccccagacagatgagagtaaagcaataaccaatggaaacattcattaacattccttcctcttctggatgagtaggaccttggttatctgctggtccaggcatccagacactatcattaacataaacctccactgggtcaactaaccatgttaacaggcctattcagtggtgagagtggaatgtaggcccaataagtgtaattttgatctgcc---------------------------------------------------------------------------------------------------------------------------------------------------------------------------------------------------------------------------------------------------------------------------------------------------------------------------------------------------------------------------------------------------------------------------------------------------------------------------------------------------------------------------------------------------------------------------------------------------------------------------------------------------------------------------------------------------------------------------------------------------------------------------------------------------------------------------------------------------------------------------------------------------------------------------------------------------------------------------------------------------------------------------------------------------------------------------------------------------------------------------------------------------------------------------------------------------------------------------------------------------------------------------------------------------------------------------------------------------------------------------------------------------------------------------------------------------------------------------------------------------------------------------------------------------------------------------------------------------------------------------------------------------------------------------------------------------------------------------------------------------------------------------------------------------------------------------------------------------------------------------------------------------------------------------------------------------------------------------------------------------------------------------------------------------------------------------------------------------------------------------------------------------------------------------------------------------------------------------------------------------------------------------------------------------------------------------------------------------------------------------------------------------------------------------------------------------------------------------------------------------------------------------------------------------------------------------------------------------------------------------------------------------------------------------------------------------------------------------------------------------------------------------------------------------------------------------------------------------------------------------------------------------------------------------------------------------------------------------------------------------------------------------------------------------------------------------------------------------------------------------------------------------------------------------------------------------------------------------------------------------------------------------------------------------------------------------------------------------------------------------------------------------------------------------------------------------------------------------------------------------------------------------------------------------------------------------------------------------------------------------------------------------------------------------------------------------------------------------------------------------------------------------------------------------------------------------------------------------------------------------------------------------------------------------------------------------------------------------------------------------------------------------------------------------------------------------------------------------------------------------------------------------------------------------------------------------------------------------------------------------------------------------------------------------------------------------------------------------------------------------------------------------------------------------------------------------------------------------------------------------------------------------------------------------------------------------------------------------------------------------------------------------------------------------------------------------------------------------------------------------------------------------------------------------------------------------------------------------------------------------------------------------------------------------------------------------------------------------------------------------------------------------------------------------------------------------------------------------------------------------------------------------------------------------------------------------------------------------------------------------------------------------------------------------------------------------------------------------------------------------------------------------------------------------------------------------------------------------------------------------------------------------------------------------------------------------------------------------------------------------------------------------------------------------------------------------------------------------------------------------------------------------------------------------------------------------------------------------------------------------------------------------------------------------------------------------------------------------------------------------------------------------------------------------------------------------------------------------------------------------------------------------------------------------------------------------------------------------------------------------------------------------------------------------------------------------------------------------------------------------------------------------------------------------------------------------------------------------------------------------------------------------------------------------------------------------------------------------------------------------------------------------------------------------------------------------------------------------------------------------------------------------------------------------------------------------------------------------------------------------------------------------------------------------------------------------------------------------------------------------------------------------------------------------------------------------------------------------------------------------------------------------------------------------------------------------------------------------------------------------------------------------------------------------------------------------------------------------------------------------------------------------------------------------------------------------------------------------------------------------------------------------------------------------------------------------------------------------------------------------------------------------------------------------------------------------------------------------------------------------------------------------------------------------------------------------------------------------------------------------------------------------------------------------------------------------------------------------------------------------------------------------------------------------------------------------------------------------------------------------------------------------------------------------------------------------------------------------------------------------------------------------------------------------------------------------------------------------------------------------------------------------------------------------------------------------------------------------------------
