# Supplementary material for: Comprehensive Identification and Characterization of HML-9 Group in Chimpanzee Genome
Source: Viruses. 2024 May 31;16(6):892. doi: 10.3390/v16060892 (PMC11209481; doi:10.3390/v16060892)
Supplement: Supplementary file 1 [file viruses-16-00892-s001.zip › Supplementary dataset S2_HML-9 solo LTRs.fas]

>chr1 137442976 137443751
ATAATAAAAAAAAAATCCCTGAAGAGTGCAAAATAAAAATCTCAAAACGAGCTGAGATAC
TCTAATCAAATATAAAAGGTCAACTTGGTGAGTACTGTGTGAATTTTAGAAGATGTGATT
AGGAAGTTTGTTCATTAGGAATATATACATTTTGCACCTTTCTTCCCCATGCAATTTGGT
TTAGGTAAACTGTggaaagagagtttctggggtgccagttgagttggtctcccctgtgtg
agacacccatggggagccatgggcggcctctgaggagaaaagtctccttattgccttcat
gcctttatgccccgagagcataactgctcagtggcatgccacaggttgctcagggagata
acactcccttgaagcagtggagtataatcaaacatcttggctcctcctgaaacccactcc
cacccatttcagtctggataagttaaagatcttaagtagtttagacatacacctttgctc
aaggaaattcacagaaactgccactgctatacatcttattgaatgactcacgagttctcc
ttcactgattaatccttttcctcattccctcctcgccctcccatctgccctaagaacgaa
gagcttgtaaaccaataaactgggcggagcccgagagctctgggccttgagtaagcctca
gctgctcccatcccctggactcgccttttaaagcttattctgtctctttctaactccttt
gtctctgccggactccgggtaccctctgggtggtgtggggctggtttcccccaaca
>chrX 88705817 88706830
gtgttggagaaaccaaccccacaccacccggcgggtaccccaagtccagcggagacaaag
gagttagaaagaaacagaataagagttcaaaaggcgggtccaggggaccggagtgttgga
ggcttgctcagggcccagagctcttgggctccgcctatttattggtttacaagctctttg
ttcttagggcagatgggaagggtaggaagggatgaggaaaaggattaatcagtgaaggag
aactcgtgagtcattcaataagatgtatagcagtggcggtttctgtgaatttccttgagc
aaaggcctgtgtctaaattacttaagatctttaacttataaggactgaaatgggtgagag
tgggtttcaggaggagctaagatgtttgattatactccactgcttcaagggagtgttatc
tccctgagcaacctgtggaatgcacggagcggttatgctctcggggcataaagacatgaa
ggcaataaagagacttttctcctaagaggccgcccatggctccctgtgggtgtctcacac
agggaagaccgactcatctggcaccctagaaactctctttcccacatcccaactactggg
gaggctgaggttggaggactgtttgagcctcacaagtgaggctgaaatgtgccaagatca
tgtcactgtactccagcctgaggaacagagtgagattgcctcaaaaTTCTTTTAAAAAGA
TTTTGTAATTTCAGAAGATTTCAACATGTATTATCTTGTGCAATATTTCAAAATGTATTG
TTATGTTATACAGTCCATAAATACACATGATATTTAAATAGTCACTGTAGTCACAATAAA
ATGTATTGTTATGTTATACAGTCCATAAATACACATATTTAAATATGTCACTGTACATAT
TTTATGTAATATTTCAAAATGTATTGTTATGTTATACAGTCCATAAATACACATGATATT
TAAATAGTCTACAGTGACTATCTAAAACGAGCATTAGAACTCATTTTGTCTCTA
>chr2B 66792632 66793222
tggactgtggggaagagagtttctggggtgccagttgagttggtctcccctgtgtgggac
acccatgggaagccaagggtggcctctgtggagaaacgtctccttattgccttcatgtct
ttatgccctgagagcatcactgctcagtggcattccacaggttgctcaaggagataacac
tcccttgaagcagtggagtataatcaaacatcttggctcctcctgaaacctgctctcacc
catttcagtcccaataagttaaagatctaaagtagtttagacacatgcctttgctcaagg
aaattcacagaaaccccactgctatacatcttatcaaatgactgatgagttctccttcac
tgattaatccttttcctcatcctttcctccccctcccatctgccctaagaacaaagagct
tgtaaaccaataaattgggcggagcccaagagttctgggccgtgagcaagcctccaaagc
tccggttccctggacatgccttttaaatgcttattctgtctctttctaactcctttgtct
ctgccagactccgggtacccactgggtggtgtggggctggtttccccaata
>chr5 84066356 84066944
ttgttggggaaaccagccccacaccacccagcgggtaccctgagtccagccgagataaag
aagttagaaagagacagaataagagtttaaaaggcaggtccaggggactggagtgtcgga
ggctttctcatggcccagagctctttggctctgcctaatttattggtttacaatctcttt
gttcttagggcagatgggaggggtaggaagggatgaggaaaaggattaatcagtgaagga
gaatttgtgagtcattcaataagatgtatagcagtggcagtttttgtgaatttccttgag
caaaggcgtgtgtctaaactacttaagatctttagcttattgggactgaaatgggtggga
gtgggtttcaggaagagccaagatgtttgattatactccactgcttcaagggagtgttat
ctccttgagcaacctgtgcaatgccgctgagctgttatgctctcggggcataaaggcatg
aaggcaataaggagacttttctcctcaaaggctgcccatggctccccatggatgtctcac
ataggggagaccaactcatctggcactccagaaactctctttcctacat
>chr7 48429668 48430256
aagatgttgggaaaaccagccccacaccacctggcgggtaccctgagtccagcggagcca
aaggagttagaaagagacagaataagagtttaaaaggcaggttcaggagacctgagtgtc
agaggcttgctcacggcccagagctctcaggctccgcctaatttattggtttacaagctc
tttgttcttagggcagataggagggggaggaagggatgaggaaaaggattaatcagtgaa
ggagaactcttgagtcattcaataagatgtatagcagtggtggtttctgtgaatttcctg
agcaaaggcgtgtgtctaaactacttaagatctttaagttatctggactgaaatgggtgg
gagtgggtttcaggaggagccaagatatttgattatactccactgcttcaagggagtgtt
atctccctgagcaacctgtggaatgctgtggagctgttatgctctcgggcataaagacat
gaaggcaataaggagacttttctcctcagaggccgcccatggctccccctgggtgtctca
cacaggggagaccaactcatctggcaccctagaaactctctttcccaca
>chr15 17411474 17412062
Ttgtaggaaagagagtttctggggtgccagatgagttggtctcccctgtgtgagacaccc
atgggaagccatgggcagcctccaaggagaaaagtctccttattgccttcatgtctttat
gccctgagagcataaccactcagcagcattccacaggttgttcagggagataacactcct
ttgaagcagtggagtataatcaaacatcttggctcctcctgaaacatcctcccaccagtt
tcagtcctgataagttaaagatcttaagtagtttagacacacgcctttgctcaaggaaat
tcacagacaccgccactgctatacatcttatcaaatgactcatgagttctccttcagtga
ttaatccttttcttcatcccttcctcacccttccatctgccctaagaacaaagagcttgt
aaaccaataaattgggtggagcccaagagctctgggccatgaccaagcctccaacactcc
ggtcccctggacccaccttttaaatgcttattctgtctcttcctaactcctctgtctctg
ctggactcggggtacccactgggtggtgtggggctggtttccccaacaT
>chr2B 80853578 80854165
ttgttggggaaaccagcttcacaccacccggccggtaccccgagtccagcagagacaaag
gagttagaaagagacagaataagtgtttaaaaggcagatccaggagtccggagcgtagga
ggcttgctcacggcccagagctcttcagctccgcctaatttattggtttacaagctcttt
gttcttagggcagatgggaggggtaagaagggatgaggaaaaggattaatctgtgaagga
gaacttgtgagtcattcaagaagtgatatagcagtggtggtttctgtgaatttcctcgag
caaaggcgtgtgtctaaactacttaagatctttaacttatggggactgaaatgagtgggg
atgggtttcaggaggagccaagatgtttgattatactctactgcttcaagggagtgttat
ctccctgagcaacctgtggaatgctgcggagtggttatgttctcgggacataaagacatg
aaggcaataaggagacttttctcctcacaggccgcccatggctccccatgggtgtctcac
acaggggagactaacgcatctggtaccccagaaactctctttcccaca
>chr3 161301797 161302385
ttgttggggaaaccagccccacaccacccagcgggtatcccaagtccagcagagacaaag
gagttagaaagagacagaataagagtttaaaaggtgggtccaggggacaggagagtcaga
ggcttgctcatgggccagagctcttctgcttcgcctaatttattggtttacaagctcttt
gttcttagggcagatgggagaggtaagaagggatggaggaaaaggattaatcaatgaagg
agaactggtgagtcattcactgagatgtatagcagtggcagtttctgtgaatttccttga
gcaaagtcatgtgtctaaactacttaaaatctttaacttatcagggctgaaatgggtggg
agtgggtttcaggagaagccaagatgtttgattatactccactgcttcaagggtgtgtta
tctccctgagcaacctgtggaacgccgcggagctgtcatgctctccaggcataaagacat
gaaggcaataaagagacttttctcctcagaggccgctcatggctccccatggttgtctca
cacaggacagaccaactcatctggcttcccagaaactctctttcccaca
>chr4 19038454 19039041
tatgtgggacagagagtttctacggtgccagatgagttggtctcctgtgtgtgaggcacc
catggggagccatgggcggcctctaaggagaaaagtctccttattgccttcatgtcttta
tacccctagagcataaacgctctgcggcattccacaggttgctccaggagataacactcc
ctgaagcggtggagtataatcaaacatcttggctcctcctgaaacccactcccatccatt
tcagtcccgataagttaaagatcttgagtagtttagatacacgcctttactcaaggaaat
tcacagaaaccgccactactatacatattattgaatgactcacgagttctccttcactga
ttaatccttttcctcatcccttcctacccctcccatctgccctaagaacaaagagcttgt
aaatcaataaattaggcggagccaaagagctctgggccgtgagcaagcctccaatgctcc
ggtcccctggaaccgccttttaaactcttattctgtctctttctaactcctttgtctccg
ctggactcggggtacccgctgggtggtgtggggctggcttccccaaca
>chr8 49114425 49115012
gtgttggggaaaccagccccacaccacccagagggtaccctgagtctggtggagacaaag
gagttagaaagagacagaataagcctttaaaaggcgggtccaggggaccagagcatcgga
ggctttctcatggcccagatctctcgggctccacccaatttataggtttacaagctcttt
gttgttagggcagatgggaaggggcggaagggatgaggaaaaggattaatcagtgaagga
gaacttgtgagtcattcagtaagatgtatagcagtggcagtttctgtgaatttccttgag
caaaggtgtgtgtctaaactacttaagatctttaacttatcgggactgaaacgggtggga
gcaggtttcaggaggagccaagatgtttgattatactccactgcttcaagggagtgttat
ttccctgagcaacctgtggaatgctgctgagtggttatgctctcagggcataaagacatg
aaggcaataaggagacttttctcctcagaggctgcccatggctgcccatgagtgtctcaa
acaggggagaccaactcaactggcaccctagaaactctctttcccaca
>chr10 19329882 19330469
gtgttggggaaaccagctcctcatcacccagcaggtaccccgagtacggcggagacaaag
gagttagaaagagacagaataagcgtttaaaaggtgggtccaggggaccagagcgttgga
ggcttactcaaggtccagagctctcgggctccgcccaattaattggtttacaagctcttt
gttcttagggcagatgggagggggaggaaggaatgaggaaaaggattaatcagtgaaaga
gaactcatgagtcattcaataagatgtatagcagtggcggtttctgtgaatttccttgag
caaagacgtgtgtctaaactacttacaatctttaacttaccgggactgaaacaggtggga
gtgggtttcagaaggagctgagatgtttgattatactccactacttcaagggagtgttat
ctccctgagcaacctgtggaatgccgctgagcggttatgctctcgaggcataaagacatg
aaggcaataaggagacttttctcctgaaaggctgcccatggctccccatgggtgtctcac
acaggcgagaccaactcaactgacaccccagaaactctctttcccaca
>chr14 19027337 19028300
ggagagtttctggggtgccagatgagttggtctcccctgtgtgagaggggagccatgggt
ggcctctgaggagaaagctctccttattgccttcatgtctttctgccccgagatcataac
cgctcagcagcattccacaggttgctcagggagataacactcccttgaagcagtggagca
taatcaaacatcttggctccatctgaaacctactcctatccatttcagtcttgataagtt
gaagatattaagtagtttagacacacgcctttgctcaaggaaattcacagaaaccaccac
tgctatacatcttgttgaatgactcacaagttctccttcactgattaatccttttcctca
tcccttcctacccctcccatctgccctaagaacaaagagcttgtaaaccaataaattagg
caaagccaaagagctctgggccatgagcaagcctctgacactccagtcccctggaccagc
cttttaaacacttattctgtctctttctaactcctttgtctctgccggacttggggaacc
tgccgggtggtgtggggctggtttccccaacacagaagaagacaggaagatggggaaagt
ttggtacttcttagagaccagttaaatggttgtgactgaaatgttaatagtgatatggac
agtgaaggccagcctgatgaggtctcagatggaaataaggaacttattgagaactggagc
aaaggtcacatgtatcataccttagcaacaaactaggctacattgtgtccatggcctaag
gctctgtggaagtttgaacttcagagtgaatgatttagggtatctggtggaagaaatttt
gaagcagcaaaggattcaaggtatggcctggctgcttctaacagcctaattcaggtgtgg
gaataaagaaatgacttgaattttgaatttatatttaaaaaggaagcagaatgtaaaaga
ttgg
>chr2B 22085802 22086389
Gtgtgggaaagacagtttctgggtgccagatgagttggtctcccctgtgtgagacaccca
tggggagccatgggcagcctctgaggagaaaagtctccttactgccttcatgtctttatg
cccctagagcataacagctctgcggcatgccacaggttgctcagggaaataacactccct
tgaagcaggggagtataatcaaacatcttggattctcctgaaacccactcccaccaattt
cagtcccgaaaagttaaagatcttaagtagtttagacacacgcctttgctcaaggaaatt
cacagaaaccgccactgctataacatcttattgaatgactcacaagttctccttcactga
ttaatccttttcctcttcccttcctattcctccgatttgccctaagaacaaagagcttgt
aaaccaataaattgggtggaggccaacagcttgaggctacgagcaagcctccgatgctcc
agtcccctggactcgccttttaaactcttattctgtctctttctaattcctttgtttctg
ctggacttggggtacccgccgggtggtgtggggctggtttccccaaca
>chr3 81878200 81878786
Ttgttggggaaaccagccccacaccacccaggaggtaccccaagtccagtggagagaaag
gagttagaaagagacagaataagcatttaaaaggcaggtccaggggaccggagagtcgga
ggcttgctcatggcccagagctctcgggctccacccaatttattggtttacaagttcttt
gttcttagggcagatgggaaggggaggcagggatgaggaaaaggattaatcagtgaagca
gaactcgtgagtcattcgataagatgtatagcagtggcggtttctgtgaatttccttgag
caaaggcgtgtgtctaaattacttaagatcattaacttatcgggactgaaatgggtggga
gcgggtttcaggatgagccaagatgtttgattatactccctgcttcaagggagtgttatc
tcccccagcaacctgtggaatgctgctgagcggttacgctctgggggcataaagacatga
aggcaataaggagacttttctcctcagaggccgcccatggctccccatgggtgtctcaca
cagggcagaccaactcaactggcaccccagaaactctctttcccaca
>chr3 84155763 84156349
Ctgttggagaaaccagccccacaccacccagcgggtactccgagtccggaggagacaaag
gagttagaaagagacagaagaagcgtttaaaaggcatgtccaggggacctgagcttcgga
gccttgctcagggcccagagctctggggctccacccaacttattggtttacaagctcttt
gttcttagggcagatgggaaggggaggaagggatgaggaaaaggattaatcagcgaagga
gaactggtgagtcattcggtaagatgtatagcagtggcggtttctgtgaatttccttgag
caaaggtgtgtgtctaaactacctaagatcttcaacttatcaggactgaaacgggtggga
gtgggtttcaggaggagccaaaatgtttgattatactccctgcttcaagggagtgttatc
tcccccagcaacctgtggaacgccgctgagcggttatgctctaggagcataaagacatga
aggcaataaggagactgttctcctcaaaggccgcccatggcttcccatggatgtctcaca
caggggaggccaactcaactggcaccccagaaactctctttcccaca
>chr6 79799818 79800406
TAtgttgaggaaaccagccccacaccacccagcgggtaccccgagtcccggggcgacaaa
ggagttagaaagagacagaataagcatttaaaaggcgggtccagaggaccggagcatcgg
aggcttgctcgcggcccagagctctcgggctccccacaatttattggtttacaagctgtt
tgttcttcgggcagatgggagttgggaagaagggatgaggaaaaggatgaatcagtggag
gagaactcgtgagtcattctataagatgtacagcagtggcagcttccgtgaatttccttg
agcaaaggcgtgtgtctaaactacttaagatctttaacttatcggaactgaaacaggtgg
gagcaggtttcaggaggagccaaggtgtttgattatactccactgcttcaagggagtgtt
atctccctgagcaacctgtggaatcccgctgagcgattatgctctctgggcataaagaca
tgaaggcaataaggagacttttctcctcagaggtcgccatggcttcccatgggtgtctca
cacgggggagaccaactcagctggcatcccagaaactctctttcccaca
>chr7 14600052 14600637
ctgtgggaaagagagtttctggggtgccggttgagttggtctcccctgtgtgagacaccc
acagggagctatgggtggcctctgaagagaagtctccctattgccttcatgtctttatgc
ccggagagcataaccgctcagcggcatgccacaggttgctcagggagataacactccctt
gaagcagtggagtataatcaaatatcttggctcctcctgaaacccactcccacccatttc
agtcctgataagttaaagatcttaagtagtttagacacatgcctttgctcaaggaaattc
acagaaaccgccactgctatacatcttattgaatgactcacgagttctccttcacatatt
aatccttttcttcatcggttcctccccctctcatctgccctaagaacaaagggcttataa
accaataaatcgggcagagcccgagagctctgggccgtgagcaagcctccaacgctctcg
tcccctggacccgccctttaaaagcttattctgtctctttctaactcctttgtctccgcc
agactcggggtacctgctgggtggtgtggggctggtttccccaaca
>chrY 18630426 18631014
gtgttggggaaaccagacccacaccacacagcgcataccctgtgtccagcagagacaaag
gagttagaaagagacagaataagcatttaaaaggcaggtccaggggatgagagcatcgga
ggcttcaacacggccctgagctctcgggctctgcccaatttattggtttataagctcttt
gttcttaaggcagatgagagggggaggaagggatgagaaaagggattaatcagtgaagga
gaactcgtgagtcattccataagatgtatagcagtggcggtttctatgaatttccttgaa
caacggcatgtgtctaaactatttaagatctttaacgtattgggactgaaatgtgtggga
atgagtttcaggaggagccaaggtgtttgattatgctgcaatgcttcaagggagtgttat
ctccctgagcaacctgggaatgctgctgagcacctatgctctcggagcataaaacatgaa
ggcttaatagggagacttttctcctcagaggctgcccgtggctccccatggatgtctcac
acaggggagaccaactcaactgtcactccataaaccctctttcccacat
>chr2A 81498383 81498970
gtgttggggaaaccagccccacaccacccagctggtaccccaagtccggcggagacaaag
gagttagaaagagacagagtaagtgtctaaaaggcaggtctgggggaccggagcatcaga
ggcttgctcacggcccagagctctctggctctgactaatttattggtttacaagctcttt
gttcttagggcagatgggagggggaggaaggggtgaggaaaaggattaatcagtgaagga
gaagtcgtgagtcattcaataagatgtagagcaatggcggtttctgtgaatttccttgag
caaaggcatgtgtctaaactacttaagatctttaacttatcgggactgaaatgggtggga
gtgggtttcaggaggagccaagatgtttgattatactccacggcttcaagggagtgttat
ctccctgagcaacctgtggaacgctgctgagtggttatgctcttagggcataaagacatg
aaggcaataaggagacttttctcctcagaggctgcccattgctccccatgggtgtctcac
acaggggagaccaactcatctggcaccccagaaactctctttcccaca
>chrX 10991573 10992157
ttgtgggaaagagtttctggggtgccagttgagttggtctctcctgtgtgagacacccat
gggaagccatgggtggcctctgaggagaaaagtctccttactgccttcacgtctttatgc
cccaagagcataaccgctcagtggcattccacaggttgctcggggagataacattccctt
gaagcagtggagtacaatcaaacatcttggctcctcctgaaacccgctcccacccatttc
agtccccataagttaaagatcttaagtagtttagacacacgcctttgctcaaggaaattc
aaagaaaccgccactgctatacatcttattgaatgactcacgagttctccttcactgatt
aatccttttcctcatcccttcctccccctcccatctgccctaagaacaaagagcttgtaa
accaataaattgggcggagcccgagagctctgggccatgagcaagcctccgaggctccgg
tcccctggacctgccttttaaacgcttattctgtctctttctaactcctttgtctccgca
ggactcggggtaccccctgggtggtgtggggctggttccccaaca
>chr2A 78001602 78002185
ttgtgggaaagagagtttctgaggtgccagatgagttggtctcccctgtgtgagacaccc
atggggagccatgggtggcctctgaggagaaatgtctccttatttcctacatgtctttct
gccccgagagcataaccgctcagcagcattccacaggttgctcagggagataacactccc
ttgaagcagtggagtataatcaaatatcttggctcctcctgaaacccactcccatctgtt
tcagtctcaataagttaaagatcttaagtagtttagacacatgcctttgctcaaggaaat
tcacagaaaccgccactgctatacatcttattgaatgactcaggacttctccttcagtga
ttaatccttttcctcatcccttcctacccttcccatctgcggtaagaacaaagagcttgt
aaaccaataaattgggcagagcccgagagctctgggctgtgagcaagcctccaatgctcc
agtcccctggacccacctttcaaacacttattctgtctctaactcctttgtctctgccgg
acttggggtacccactgggtggtgtggggcaggtttccccagca
>chr18 10395647 10396231
ttatgggaaagagagtttctggggtgccagttgagttggtctcccctgtgtgagacaccc
atgggaagtcatgggcggcctctgaggagaaaagtctccttattgccttcacgtctttat
gcctcgagaacataacagctcagcagcattccacaggttgctctcggagataacactacc
tttgaagcagtgaagtataatcaaacatctgggctcctcctgaaacccgctcccacccat
ttcagtcctgataagttaaagatcttaagtcgtttagacacatgcctttgctcaaggaaa
ttcacagaaactgccactgctatacatcttattgaatgactcacgagttttccttcactg
attgatccttttcctcatccctccctcccccttccatctgccctaagaagaaagagcttg
taaaccaataaattgggtggagcttgagagctctgggccgtgagcaagcctcccactctc
cgatccccttgacccgccttttaaatgcttattctgtctctaactcctttatctccaccg
gactcggggtacccgctgggtagtgtggggctggtttccccaaca
>chrX 138003751 138004333
Tggaaaccagccccataccacccaacaggtaccccgcgtctggcagagacaaaggagtta
gaaagagacagaataagcatttaaaaggtgagtccaggggactggagcatctgaggcttg
ctcatggcccagagctctcatgctctgcccaatttattggtttataagttctttgttctt
agggcagatgggacggggaagaagggatgcggaaaaggattaatcagtgaaggagaactc
ctgagtcattcgataagatgtatagcagtggcggtttctttgaatttccttgagctaagg
cgggtgtctaaactacttaagatctttaacttattgggagtgaaacaggttggagcgggt
ttcaggaggagccaagatgtttggttatactccactgcttcaagggagtgttatctccct
gagcaacctgtggaatgccgctgggcgcttatgctcttggggcataaagacatgaaagca
ataaggagacttttctcctcagaggccgcccatggcttcccatgggtgtctcacaaaggg
gagaccaactcaactggcaccccagaaactctctttcccacat
>chr5 38971726 38972307
aggaaaccagccccacaccacctggtgggtaccccgagtccagcagagacaaaggagtta
gaaagagacagaataagagtttaaaagacaggtctaggggaccggagcttcggaggcttg
ctcagggcccagagctcttcggctccacctaatttattggtttacaagctctttgttctt
agggcaaatgggaggcgtaggaagggatgaggaaaaggattaatcagtgaaggagagcta
gtaagtcattcaataagatgtatagcagtggcggtttctgtgaatttcctgtgagcaacg
gcgtgtgtctaaactacttaagatctttaacttatcaggactgaaatgagtgggagcagt
tttcaggaggagccaagatgtttgattatactccactgcttcaagggagtgttatttccc
cgagcaacctgtggaatgccgcggagtggttatgctctaggggcataaagacatgaaggc
aataaggagacttttctcctcagaggccgcccatggctccccatgggtgtctcacacagg
ggagaccaactcatctggcactccagaaattctctttcccac
>chr12 50879963 50880545
gggggaaaccagcctcgcaccagccagtgggtaccccgagtctggcagagacaaaggagt
tggaaagagacaaaataagtgtttaagtggcgggtccaggggacaggagcattggaggct
tgctctcggcccagagctctcgggctccactgaattcattggcttacaagctgtttgttc
ttagggcagatgggaggggtagaaagggatgaggaaaaggattaatcagtgaaagagaac
tcttgagtcatgcaataagatgtataggagtggtggtttttgtgaatttccttgagcaaa
ggcgtgtgtctaaactacttaagatatttaacttatcgggactgaaatggatgggagtgg
atttcaggaggagccaacatgttcgattatattccactgcttcaagggagtgtggtatct
cccttaacaacctgtggaatgcctctgagctgttatgctctcagggcataaagacatgaa
ggcaataaggagacttttctcctcagaggccacccatgactccccatgggtgtctcacaa
aggagagaccaactcatctagcacccagaaattctttctcAca
>chr14 28857266 28857843
aatgtgggaaagagggtgccagtcgagttggtctcccctgtgtgaggcacccatggtgag
ccatgggcggcctctgaggagaaaagtctccttattgccttcatgtctttatgccttgag
agcataaccgctcagtggcattccacaggttgctcagggagataacactcccttgaagca
atggagtaaaatcaaacatcttggctcctcctgaaacccgctcccacccatttcagtccc
gataagttaaagatcgtaagtagtttagacacacgtctttgctcaaggaaattcacagaa
accgccactgctatacatcttattgaatgactcacgagttctccttcactgattaatcct
tttcctcatcccttcctacccatcccatctgccctaagaacgaagagcttgtaaaccaat
aaattaggcggagaagaagagctctgggccgtgagcaagcctccagctctggtcccctgg
acctgccttttaaatgcttattctgtctctttctaactcctttgtctccgctggactcgg
ggtacctgccgggtggtgtggggctggtttccccacca
>chr21 979256 979845
gtgttggggaaaccagccccacaccatccggcgggtaccccgagtccagtggacacaaag
gagttagaaagagacaaaataagtgtttaaaaggcgggtccagaggaccggagcatcgga
ggcttgctcaaggcccagagctctcgggctccggcagaattcttcaatggtttacaagct
ctttgttcttagggcagatgggaggggtagaaagggatgaggaaaaggattaatcactga
aggagaactcgtgagtccttcaataagatgtatagcagtggcagtttttgtgaatttcct
tgagcaaaggcgtgtgtctaaactacttaagatctttaacttatcgggactgaaatggga
gggagtgggtttcaggaggagccaagatgtttgatgatcctccactgtttcaagggagtg
ttatctcccttagcaacctgtggaatgcctctgagctgttatgctctcggggcataaaga
catgaaggcagtaaggagagtattcttctcagaggctgcccatggctccccatgggtgtc
tcacaggggagaccaactcatctggcaccccagaaactctctttcccaca
>chr6 166662836 166663420
ttgtgggaaagagtttctgggatgccagatgagttggtcgcccctgtgtgagacaccgat
ggggagccatgggcggcctctgaggagaaaagtctccttgttgccttcatgtctttatgc
ccgagggcggaacagctcagcagcatgccacaggttgctcggggacataaccctcccttg
aagctgtggagtataatcaaacatcttggcttctcctgaaacccgctccccgccatttca
gtcccgataggttaaagatcttaagtagtttagacacacgcctttgctcaaggaaattca
cagaaaccgccactgctatacatcttattgaatgactcacgagttcttcttcaccgatta
atccttttcctcatcccttcctgcccctcccatttgccctaagaacaaagagcttgtaaa
ccaataaattgggtggaggccgagagctcggggccgtcagcaaacctccgatgctccggt
cccctggacccgccttttaaactcttattctgtctctttctaactcctttgtctccactg
gactcggggtacccgccggctggtgtggggctggtttccccaaca
>chr16 31333554 31334129
gtgttggggaaaccagccccactccacccagtgggtactcccattccggtggagacaaag
gagttagaaagagaataactgtttaaaaggcaggtccaggggacccgagcgtcggctcat
ggcccagagctcttgggctctgcccaatttattggtttccaagctctttgttcttagggc
aaatgggagcaggcggaagggatgaggaaaaggattaatcagtgaaggagaactcatgag
tcatttgacaagaggtatagcagtggtggtttctgtgagtttccttgagcaaaggcgtgt
gtctaaactacttaagatctttaacttatcgggactgaaacgggtgggagcagttttcag
gaggagccaagatgtttgattatactccactgcttcaagggagtgttatctccctgagca
acctgtggcatgctagtgagctgttatgctctcagggcataaagacatgaaggcaataag
aagacatttctcctcaaaggctgcccatggcttcccttgggtgtctcacacagaggagac
caactcaactggcaccccagaaactctctttcccac
>chr3 44753258 44753829
ctgtgggaaagagagtttctgtggtgccagctgagttggtcttccctgtgtgagacaccc
aaggggagccatgggcggcctctgaggagaaaagtcttcttattgccttcatgtctttat
gccccgacagcataaccactcagcagaattccacagttgctcaaggaggtaacactccct
tgaagcagtggagtataatcaaacatcttggcccctcctgaaagccactcccacccattt
cagtcccgataagttaaagatcttaagtagtttagacacatgcctttgctcaaggaaatt
cacagaaaccaccacagctatacatattattgaatgactcacgagttctccttcactgat
taatccttttcctcatcccttcctacccctcccatctgccctaagaacaaagagcttgta
aaccaataaatcaggcggagcctgggctgtgagcaagcctccgatgctcaggtcccctgg
acctgctttttaaacgcttattctgtctctttctaactcctttgtctccgctggactcag
ggtagcagggtgtggggctggtttccccaaca
>chr2B 27967992 27968572
gtgtgggaaagagagtttctggggtgccagatgagttggtctcccctgtgtgagacaccc
atgggaagccatgggcggcctctgaggagaaaagtctctttattgccttcatgtctttat
gcccctagagcataatagctcagcggcatgccacaggttgctgggggaaataacactccc
ttgaagcagtggagtacaatcaaacatcttggcccctcctgaaacccactcccatccatt
tctgttaaagactgttaaagatcttaagcagttttgacacacgcctttgcttgaggaaat
tcacagaaaccgccactgctatgtatcttattgacagactcaccagttctccttcactga
ttaatccttttcctcatcccttcctacctctcccatctgccctaagaacaaacagcttgt
aaaccaataaattgggtggaggctccaggtggtgcgcaagcctccaatgctctggtcccc
tggacccaccttttaaactcttatcctgtgtccttctaattcctttgtctccgctggact
cggggcacccgctgggtggtgtggagctggttttcccaaca
>chr7 140435975 140436547
ttgtgggaaagagagtttctggggtgccagttgaattggtctcccctgtgtgagacaccc
atgggctgcccgagaaaagtctccttattgccttcatgtctttatgccccgagagcataa
ccgctcagcggcattccacaggttgctcagggagataacactcccttgaagcagtggagt
ataatcaaacagcttggctcctcctgaaaactgctcccacccgtttcagtcctgataagt
taaagatcttaagtagtttagacacacacctttgctcaaggaaattcacagaagcggcca
ctgctatacatcttatcgaatgactcacaagttctccttcactgattaatccttttcctc
atcccttcctccccctcccatctaccctaagaacaaagagcttgtaaaccaataaattgg
gtggagcccgagagctctgggccgtgagcaagcctccaacgctccggtcccctggaccca
cctttaaaacgcttattctgtctctttctaactcctttgtctctgccggactcggggtac
ccgctgggtagtgtggggctggtttccccaaca
>chr2B 25439654 25440248
gtgttggggaaaccagccccacaccacccagtgggtgaccccgaggccagcggagaaaaa
ggagttggaaagagacagaataagtgtttaaaaggtgggtccaagggaccggagcgttgg
aggcttgctcacggcccagagctctgggacccagagctctcagtctcggccgaatttatt
ggcttacaagctctttgttcttagggcagatgggaggaggaggaagggatgaggaaagga
ttaatcagagaaggagaactcgcgggtcattcaataagatgtatagcagtggcggtttct
gtgaatttcctcgagcaaaggcatgtccaaactacttaagatctttaacttatcgggact
gaaatgggtgggagcaggtttcaggaggagccaagaagtttgattatactcccctgcttc
aagggagtgttttctccctgagaaacctgtggaatgccatggagcggttatgctctcggg
gcataaagacatgaaggcaataaggaagcttttctcctcagaggccacccctggctcccc
atgggtgtctcacacaggggagaccaactcatctggcaccccagaaactctcttt
>chr13 19353563 19354142
Ttgttggggaaaccagccctacaccacccagcgggtaccccgagtccggtggagacaagg
gagtgagaaagagacagaataagcgtttaaaaggcaggtccaggggaccagagcatcaga
ggcttgctcactgtccagaactctcgggtccacccaatttgttggtttacaagctctttg
ttcttagggcagatgggaggggatgaggaaaaggattaatcagtgaaggagaactcgtga
gtcattcagttaagatgtatagcagtggtggtttctgtgaatttccttgagcaaaggcgt
gtgtctaaactacttaagagttttaacttatcgggactgaaacgggtgggagcgggattc
aggaggagccaagatgtttgattatactccactgcttcaggggagtgttatctccctgag
caacctgtggtatgccgctgagcggttatgctctgggggcataaagacatgaaggcaata
aggagacttttctcctcagaggtcacccatggcttcccatggttgtctcacacagggaag
accaactcaactggcaccccagaaactctctttcccacaT
>chr2B 11387988 11388572
Atattggggaaaccagccccacaccacccagtgggtaccctgagtccagcggagacaaag
gagttagaaagagacagaataagcgtttaaaaggcgggtccaggggtctggatcttcgag
acgtgctcaaggcctagagctctcgggctccgcccaatttattggtttacagggtctttg
ttcttagggcagatgggtgggggaggaagggataaggaaaaggattaatcagtgaaggag
aaattgtgagtcattcgataagatgtatagcagtgggggtttctgtgaatttccttgagc
aaaggtgtgtgtctaaactacttaggatctttaacttattaggagtgaaattggtgggag
cgggtttcaggaggagtcaagaagtttgattatactgctctgcttcaagggagtgttctc
tccctgagcaacctgtggaatgccgctgagcggttatgctctcgaggcataaagacatga
aggcaataaggagacttttctccatagaggctgcccatggcttcccatgggtgtctcaca
caggggagaccaactcaactggcaccctggaaactctttcccaca
>chr3 59703426 59704196
Atgttggggaaaccagccccacaccacatggtgggtaccctgagtccagcggagacaaag
gagttagtgtttaaaaggcgggtcaaggggacctccgtgtcagaggcttgctcatggccc
agagctcttcagctctgcctaatttattggtttacaagctctttgttcttagggcaaatg
taaggggtaggaagggatgaggaaaatgattaatcagtgaaggagaacttgtgagttatt
caataagatgtatagcagtggcaggttttgtgaatttccttgagcagaggtgtgtgtcta
aactacttaagatctttaacttatcgggactgaaatggttgggagtgagtttcaggagga
gccaagatgtttgattatactccactgcttcaggggagtgttatctccctgagcaacctg
tagaatgccactgagtgtttatgctcttggggcataaagacatgaaggcaataaggagac
ttttctcctcagaggctgcccatggctccccatgggtgtctcacacagggaagaccaact
catctggtgccTTTACCTTTTGATCGtgttattaaactgaactggggcccactcacctgg
tgcaacaaagccaaatactgacatcaagattgcagtgagagtgaaaccacctttgtagaa
attataacagtgagagaaatctcacctaactgactctgtactgcttctaacctcacaagc
taactgcctttgttaattttaaaacaaaggtaatactagtcctttcccaca
>chr11 120039148 120039717
Ctgtgggaaagggagtttctgggatgccagatgagttggtctcccctgtgtgagacaccc
atggggagccacgggcagactatgaggagaaaagtctccttattgccttaatgtctttat
gccccaagagcataacagctctgtggcatgccacaggttgctcggggaattaacactccc
ttgaagcagtggagtataatcaaacatcttggctcctcctgaaacctgctcccacccatt
tcagtccctagaagttaaagatcttaagtagtttagacacacgcctttgctcaaggaaat
tcacagaaaccgccactgctatgcatcttattgaatgactcaggagttctccttcactga
ttaatcattttcctcatcccttcctcccccttccatctgccctaagaacaaagagcttgt
aaaccaataaattgggtggaggccgagagctcagggccctgagcaagcctcggaagctat
ggtcccctggacccgccttttaaattattattctgtctctttctattcttctgtctctgc
tggacttggggtacctgccaggtggtgtgg
>chr1 143492646 143493186
aagacacccatggggagccatgggcggcttctgaggagaaaagtctccttattgccttca
tggctgtatgccccgagagcataatggctcagtggcatgccacaggttgctcagggaaat
aacactgccttgaagcagtggagtataaccaaacgtcttggctccttctgaaacctactc
ccacccatttcagtcccgataagttaaagatcttaagtagtttagacacacacctttgct
cgaggaaattcacagaaaccaccactgctatacatcttattgaatgactcacaagttctc
cttcactgattaatccttttcctcatcccttcctaccctcccatttgccctaagaacaaa
gagcgtaaaccaataaattgggtggaggctgagagcttgggggcatgagcaagcctccga
ggctccggtcctctggacccaccttttaaactcttattctgtctctttctaaatcttttg
tctctgctggactcggggtacctgctgggtggtgtggggctgtggggctggtttctccaa
c
