# Supplementary material for: Comprehensive Identification and Characterization of HML-9 Group in Chimpanzee Genome
Source: Viruses. 2024 May 31;16(6):892. doi: 10.3390/v16060892 (PMC11209481; doi:10.3390/v16060892)
Supplement: Supplementary file 1 [file viruses-16-00892-s001.zip › Supplementary Table S4.xlsx]

## Sheet: Sheet1
Supplementary Table 4. PBS types in CERV-K HML-9.
Number	Chromosome	Strand	Position start	Position end	PBS-type	PBS-sequence
tRNA primer： Lysine					K	tggcgcccaacgtggggc
1	chr16	-	19355716	19364289	K	tggcgcccaacatggggc
2	chr2A	+	82212507	82221098	K	tggtgcccaatgtggggc
3	chr8	-	43516710	43525262	—	—
4	chr15	-	23660410	23668998	K	tggcacccaacatggggc
5	chr13	+	66107993	66115813	K	tggtgcccaacgtggggc
6	chr5	-	60565330	60572694	—	tggcacccaacacggggc
7	chr6	+	48375302	48381314	K	tggtgcccaatgcggggc
8	chrY	-	2019892	2025806	—	—
9	chrY	+	6151270	6157165	K	tggtgcccaacacagtgc
10	chr19	+	39063080	39068105	K	tggcgcccaacgtggggc
11	chrY	+	1786750	1792226	—	—
12	chrY	+	14791990	14797426	K	tggtgcccaacacagtgc
13	chrY	-	16748108	16753037	—	—
14	chr4	-	168066681	168071528	—	—
15	chrY	+	16516529	16520265	—	—
16	chr7	-	147138951	147141648	—	—
17	chr8	+	76757424	76759791	—	—
18	chrY	+	10590060	10592276	—	—
19	chrY	+	8716313	8718506	—	—
20	chrY	-	10822682	10824473	—	—
21	chrY	+	13999593	14001168	—	—
22	chrY	+	5360268	5361838	—	—
23	chrY	-	13423428	13425003	—	—
24	chrY	-	4753348	4754918	—	—
25	chrY	-	10496235	10498083	—	—
26	chrY	-	9765071	9765511	—	—
